# Supplementary material for: Oyster Peptides Ameliorate Dextran Sulfate Sodium-Induced Ulcerative Colitis via Modulating the Gut Microbiota and Inhibiting the TLR4/NF-κB Pathway
Source: Nutrients. 2024 May 23;16(11):1591. doi: 10.3390/nu16111591 (PMC11175164; doi:10.3390/nu16111591)
Supplement: Supplementary file 1 [file nutrients-16-01591-s001.zip]

Archive with 1 entries (1 files):
- nutrients-2990753-supplementary.xlsx
