# Supplementary material for: Oyster Peptides Ameliorate Dextran Sulfate Sodium-Induced Ulcerative Colitis via Modulating the Gut Microbiota and Inhibiting the TLR4/NF-κB Pathway
Source: Nutrients. 2024 May 23;16(11):1591. doi: 10.3390/nu16111591 (PMC11175164; doi:10.3390/nu16111591)
Supplement: Supplementary file 1 [file nutrients-16-01591-s001.zip › nutrients-2990753-supplementary.xlsx]

## Sheet: Table S1
Table S1. All primers
Primer name	Primer sequence
TNF-α-F	GGTGCCTATGTCTCAGCCTCTT
TNF-α-R	GCCATAGAACTGATGAGAGGGAG
IL-1β-F	TGGACCTTCCAGGATGAGGACA
IL-1β-R	GTTCATCTCGGAGCCTGTAGTG
IL-6-F	CTGCAAGAGACTTCCATCCAG
IL-6-R	AGTGGTATAGACAGGTCTGTTGG
GAPDH-F	AGGTCGGTGTGAACGGATTTG
GAPDH-R	TGTAGACCATGTAGTTGAGGTCA

## Sheet: Table S2
Table S2. Amino acid composition of OP
Retention period (min)	Peak area (mV.s)	Quantity contained (mg/g)	Amino acid name
7.827	952.558	74.515	Asp
9.623	421.296	28.091	Thr
10.544	776.854	44.295	Ser
12.345	1578.05	110.694	Glu
18.268	4119.8	139.765	Gly
19.244	1861.97	87.87	Ala
22.227	83.67	14.675	Cys
22.591	443.92	32.58	Val
24.587	298.1	20.3	Met
25.975	507.262	37.011	Ile
26.957	580.838	41.122	Leu
29.588	132.712	13.97	Tyr
30.464	311.279	27.743	Phe
35.661	147.997	13.657	His
36.899	657.518	54.989	Lys
45.191	960.193	84.909	Arg
13.893	904.205	132.729	Pro

## Sheet: Table S3
Table S3. Peptide identification of OP
Peptide	-10lgP	Mass	Length	ppm	m/z	RT	Area Sample 1	Proportion
LGKMFKSGA	14.88	937.505	9	19.2	469.769	27.19	1715300000	0.102101
PSSPGPLPQ	15.16	878.45	9	0.7	879.458	11.98	1205800000	0.0717738
QDKPEGA	15.09	743.345	7	0.9	744.353	8.51	603820000	0.0359417
GLPGPEGPR	16.91	878.461	9	0	440.238	8.56	541910000	0.0322565
YPQPQPTQQQQQPLWQ	14.75	1993.96	16	-5	499.496	9.79	372540000	0.022175
VAATAPGMI	29.88	829.437	9	-2.8	830.442	29.18	343410000	0.0204411
QPGGGRNDIPQ	14.08	1137.55	11	-9.6	569.778	5.55	305310000	0.0181732
VAFIGPS	16.29	689.375	7	0.2	690.382	22.81	293450000	0.0174673
GKPEESKEDIGPA	14.29	1355.66	13	-10.8	678.828	5.39	285720000	0.0170071
K(+42.01)GEPGPVGP	14.92	878.45	9	-1.1	440.232	11.96	270350000	0.0160923
RPKSPLG	15.28	753.45	7	-14.7	754.446	23.48	247520000	0.0147333
Q(+42.01)IQVLPQ	19.88	866.486	7	1.7	867.495	30.14	243000000	0.0144643
QQPGSQPTEAPPKPQ	14.23	1588.78	15	13.5	530.609	5.05	225130000	0.0134006
WGPPGSPG	17.84	753.345	8	-19.5	754.337	6.51	209150000	0.0124494
WRPIARDVPDLSYTV	14.39	1786.94	15	-8.8	894.468	27.04	191320000	0.0113881
RWLDHSSETRIGE	18.45	1584.76	13	-5.5	793.385	20.67	183150000	0.0109018
S(+42.01)GGLGPTIGAL	18.68	983.529	11	-8.9	984.527	19.65	179310000	0.0106732
PTGAGPA	20.4	569.281	7	-4	570.286	5.87	178370000	0.0106173
TGAPGAP	17.71	569.281	7	-4	570.286	5.87	178370000	0.0106173
KGEQGQMGLPGTPGKAG	16.6	1611.8	17	-0.8	806.909	14.2	161740000	0.00962738
GDVPSLHGNKAHPH(+15.99)KSGQQ	14.12	2008.98	19	-15.6	503.245	9.81	159930000	0.00951964
G(+42.01)AAVVGAP	15.64	682.365	8	1.3	683.373	10.94	153540000	0.00913929
LGTGLGGGL	17.07	743.418	9	14.4	372.721	10.73	148650000	0.00884821
GEKGPAGSPGAPG	17.03	1080.52	13	10.4	541.273	6.65	137740000	0.00819881
Q(+42.01)QIRGLD	15.58	870.456	7	1	871.464	8.28	134440000	0.00800238
Q(+42.01)LGIDAYRLTTP	14.98	1388.73	12	8.3	695.378	21.21	134160000	0.00798571
GPKGEPGAP	18.32	808.408	9	-10.2	809.407	52.02	123150000	0.00733036
PEVNNCVGPA	16.9	998.449	10	18.1	999.475	13.01	115650000	0.00688393
P(+42.01)SEFGPVPQ	21.02	998.471	9	-3.7	999.475	13.01	115560000	0.00687857
CRPWVPS	15.02	843.406	7	8.5	844.42	23.49	109520000	0.00651905
QLGTKEGE	15.8	860.424	8	-10	431.215	8.1	108000000	0.00642857
Q(+42.01)GPTGIAGP	15.18	838.418	9	14	839.438	6.03	107720000	0.0064119
GALGGPA	16.06	541.286	7	-0.2	542.293	6.45	105070000	0.00625417
AVGAPGA	15.99	541.286	7	-0.2	542.293	6.45	105070000	0.00625417
GIAGPGA	14.3	541.286	7	-0.2	542.293	6.45	105070000	0.00625417
SPPKGSPGGAP	19.2	950.482	11	11.1	476.254	5.97	103110000	0.0061375
QLSEEGAK	15.34	860.424	8	-9.5	861.423	8.12	97084000	0.00577881
G(+42.01)APGRPGAP	19.84	820.419	9	-0.7	411.217	5.62	91707000	0.00545875
RSGSLNISSSVAANH(+15.99)Q	15.85	1642.8	16	2	822.41	13.08	89873000	0.00534958
IGGLGSP	17.76	599.328	7	-0.5	600.335	15.06	84520000	0.00503095
PGPKGDRGDIGPPGPA	28.63	1486.75	16	12.1	496.598	1.4	81068000	0.00482548
GADGLIGPVG	26.35	854.45	10	-4.1	428.23	7.75	80770000	0.00480774
PGSVGAP	18.16	583.297	7	0.5	584.304	7.71	78918000	0.0046975
EKGPAGSPGAP	22.65	966.477	11	-0.3	484.246	9.9	72186000	0.00429679
EPPQQVQTNPPQE	14.56	1490.7	13	-4.1	746.354	41.09	71687000	0.00426708
LPGSKGSP	15.59	741.402	8	5.1	742.413	19.25	69703000	0.00414899
GAPGPQGMTGIAGPAG	25.09	1337.64	16	-4.9	669.824	5.38	69094000	0.00411274
IGGGGGIIG	18.54	699.391	9	-15.5	700.388	24.28	68876000	0.00409976
Q(+42.01)TAVPPA	16.78	724.375	7	15.2	363.201	6.69	64003000	0.0038097
GIFSGPA	14.42	647.328	7	0.8	648.336	16.79	63113000	0.00375673
PAATPSIT	15.02	756.402	8	-0.3	757.409	27.55	61362000	0.0036525
GLTAPEGL	14.73	756.402	8	-0.3	757.409	27.55	61362000	0.0036525
GAPAGPA	20.91	539.27	7	0	540.278	5.81	60243000	0.00358589
GPQGPTGIAGPQ	19.3	1078.54	12	9.9	540.283	7.16	60037000	0.00357363
A(+42.01)GLGVGML	15.56	758.4	8	-5.2	759.403	27.36	59616000	0.00354857
A(+42.01)GVGIGML	14.05	758.4	8	-5.2	759.403	27.36	59616000	0.00354857
N(+42.01)SIGNGGL	15.71	772.371	8	11	773.387	15.56	59520000	0.00354286
PGSPGPA	15.72	581.281	7	-0.9	582.288	5.94	57992000	0.0034519
Q(+42.01)GPRTPPGSP	18.98	1034.51	10	-10.9	518.259	11.98	56030000	0.00333512
ADPTAAVI	15.99	756.402	8	-1.6	379.208	23.6	54383000	0.00323708
HSATGGPWGGRNINEA	27.03	1622.75	16	11.6	812.394	11.23	52980000	0.00315357
H(+42.01)APPNHQTTPFHDGH(+15.99)QTHTKRPVCH(+15.99)	18.2	2953.35	25	11.3	985.47	41.48	52463000	0.0031228
GPTGPEGPQ	26.13	838.382	9	0.8	839.39	5.76	52221000	0.00310839
IGSVPAVA	21.59	712.412	8	1	713.42	25.11	51683000	0.00307637
M(+42.01)GGAPAGPA	14.01	769.343	9	-3	770.348	14.67	51041000	0.00303815
A(+42.01)PGPLGAP	14.5	720.381	8	-15.2	721.377	23.73	50774000	0.00302226
GPPQPPQ	14.97	719.36	7	0.6	720.368	8.28	49189000	0.00292792
TKMSGLQ	18.26	763.39	7	10.4	382.706	10.3	47879000	0.00284994
E(+42.01)QGIPGPA	26.25	809.392	8	1	810.4	10.88	46713000	0.00278054
Q(+42.01)LGNLSD	14.49	787.371	7	13.6	394.698	5.55	45918000	0.00273321
GPPAGVH	19.98	633.323	7	-17.4	634.32	6.38	45754000	0.00272345
PIGPPGSP	25.24	720.381	8	-15.2	721.377	23.73	44291000	0.00263637
KDLSGGPPA	15.31	840.434	9	13.9	841.453	6.67	42488000	0.00252905
A(+42.01)PGQPGAP	17.19	735.355	8	-0.5	368.685	7.19	42378000	0.0025225
M(+42.01)KMNGIE	17.28	863.388	7	-12.6	432.696	8.05	42109000	0.00250649
QPGPYDV	20.03	774.355	7	2	775.364	13.48	41288000	0.00245762
KGDVGAP	25.8	642.334	7	16.7	643.352	5.41	40959000	0.00243804
IGDGVIA	15.75	643.354	7	-17.4	644.35	14.97	40820000	0.00242976
GPTGLPGS	29.8	684.344	8	1.5	685.352	9.36	40097000	0.00238673
Q(+42.01)DAPKPPSD	14.16	995.456	9	1.4	996.465	9.47	38977000	0.00232006
TGPAVGA	21.9	571.297	7	1.7	572.305	7.88	38840000	0.0023119
GLPGPVGA	26.17	666.37	8	1.5	667.378	13.69	38173000	0.0022722
PAVGVPQ	17.82	666.37	7	1.5	667.378	13.69	38173000	0.0022722
PRGLPGA	15.01	666.381	7	-15.3	667.378	13.69	38173000	0.0022722
AALGGDPK	17.12	727.386	8	1	728.394	13.84	38021000	0.00226315
GSPGFPGS	17.26	704.313	8	0.3	705.32	11.72	37418000	0.00222726
G(+42.01)SRGPTGLPGVKG	15.76	1223.66	13	10	612.845	10.97	36392000	0.00216619
REH(+15.99)ICMPGAA	14.48	1099.49	10	-0.4	550.752	5.43	34899000	0.00207732
K(+42.01)SPQPAPP	14.05	862.455	8	14.1	863.474	9.87	34860000	0.002075
GESGVPGPQGDEGAPG	14.37	1409.61	16	9.2	705.817	7.24	34827000	0.00207304
GIVGAPG	16.75	569.317	7	0.1	570.325	11.61	34675000	0.00206399
GLVGAPG	16.75	569.317	7	0.1	570.325	11.61	34675000	0.00206399
GPPGVPGEEGATGMPGPQ	14.2	1633.74	18	19.7	817.894	9.02	34530000	0.00205536
GLPGSPGI	15.5	696.381	8	1.6	697.389	19.99	32574000	0.00193893
GVATVAP	15.47	613.343	7	0.4	614.351	13.7	32440000	0.00193095
K(+42.01)PGVPGI	19.68	708.417	7	0.8	709.425	23.95	31891000	0.00189827
VGAGGVPIG	16.04	725.407	9	1	726.415	21.16	31839000	0.00189518
DQIETPQPT	18.89	1027.48	9	-14.9	514.741	5.39	31805000	0.00189315
K(+42.01)QVSPSK	14.37	814.455	7	14.6	815.474	11.98	31113000	0.00185196
TAANTAK	14.72	675.355	7	6.6	676.367	10.73	30865000	0.0018372
GPMGPIGPVGQP	18.02	1105.56	12	-6.1	553.783	8.62	30436000	0.00181167
GILGAVPS	14.33	712.412	8	0.7	713.42	23.69	30251000	0.00180065
MPQGQPQPQQ	18.19	1137.52	10	16.2	1138.55	5.57	29870000	0.00177798
GPVHGSGPA	24.25	777.377	9	-13.4	778.374	7.62	29419000	0.00175113
GPPGPPPGGPPPPGGP	14.69	1330.67	16	17.2	666.352	14.09	28152000	0.00167571
KPGVVAE	15.36	698.396	7	17	699.415	11.19	27994000	0.00166631
GPIGPVGF	36.91	742.401	8	-0.3	743.408	27.06	27785000	0.00165387
RPADALT	18.67	742.397	7	5.1	743.408	27.06	27785000	0.00165387
GQAMQAPPGQ	17.06	983.449	10	17.1	984.473	5.1	27302000	0.00162512
A(+42.01)QPGLILNG	18.74	923.508	9	11.1	462.766	19.06	26559000	0.00158089
GPAGSPGAP	36.05	709.34	9	0.9	710.347	6.8	26439000	0.00157375
Q(+42.01)GRPIGPA	15.63	836.45	8	0.6	419.233	7.21	26347000	0.00156827
TAFGQGPA	14.95	747.355	8	14.8	748.374	6.1	26127000	0.00155518
Q(+42.01)IGLGPA	17.59	696.381	7	2.2	697.389	18.64	25700000	0.00152976
A(+42.01)GLMGAGI	14.59	730.368	8	-4.7	731.372	20.55	25380000	0.00151071
REAGIAD	14.4	730.361	7	5.4	731.372	20.55	25380000	0.00151071
AGLPGSPGI	16.88	767.418	9	1.2	768.426	20.23	25235000	0.00150208
Q(+42.01)PQSLPQGLPVS	15.39	1291.68	12	9.1	646.852	20.48	24846000	0.00147893
A(+42.01)GPPPAP	17.27	647.328	7	0.8	648.336	16.79	24569000	0.00146244
IGTSPGL	23.22	643.354	7	-17.4	644.35	14.97	24080000	0.00143333
LGIPGQP	18.07	680.386	7	1.1	681.394	15.36	23539000	0.00140113
LGEMLGGKPLFPG	25.63	1314.7	13	5.7	658.361	34.47	23199000	0.00138089
YGDLSFL	21.93	813.391	7	0.5	814.399	38.91	22655000	0.00134851
TSPASVT	15.76	661.328	7	1.3	662.336	11.16	22583000	0.00134423
GAVGAPGAP	20.82	695.36	9	-0.3	696.367	8.44	22127000	0.00131708
Q(+42.01)GLFNGPS	15.8	860.403	8	9	861.418	19.45	22116000	0.00131643
QPPTPSSLSE	18.61	1041.5	10	15.1	521.764	24.92	22016000	0.00131048
GFSSGPA	22.48	621.276	7	1	622.284	10.15	21887000	0.0013028
PAH(+15.99)GGAP	14.96	621.287	7	-17.1	622.284	10.15	21887000	0.0013028
IGTIGPA	18.22	627.359	7	-15.3	628.357	17.08	21616000	0.00128667
RPPSGRP	15.39	765.425	7	18.9	766.446	22.67	21600000	0.00128571
GTIAPSV	14.45	643.354	7	-17.4	644.35	14.97	21324000	0.00126929
APGEPGPA	22.53	694.329	8	1	695.337	7.78	21293000	0.00126744
PSGGLDSP	20.19	728.334	8	1.2	729.342	9.46	21017000	0.00125101
GPIGPVG	24.04	595.333	7	1.3	596.341	12.37	20947000	0.00124685
ARGLHFG	14.57	756.403	7	-3.3	379.208	23.6	20807000	0.00123851
Q(+42.01)PQSGFQ	15.22	832.371	7	1	833.38	8.85	20670000	0.00123036
A(+42.01)AVAVAGIL	15.36	825.496	9	0.9	826.504	42.83	20637000	0.00122839
Q(+42.01)QRPDQP	14.01	909.43	7	-1.5	455.722	5.36	20607000	0.00122661
L(+42.01)EGERGYPGE	15.51	1147.51	10	19.3	574.776	6.72	20437000	0.00121649
GPTPGAP	19.31	595.297	7	0.4	596.304	6.53	20416000	0.00121524
PGLPGER	16.13	724.387	7	0.6	725.394	7.76	20293000	0.00120792
GLPGPPGSP	21.19	777.402	9	0.1	778.409	11.46	20219000	0.00120351
N(+42.01)PGPPKVQP	22.94	974.519	9	0.2	488.267	16.7	20069000	0.00119458
GLGRGGI	16.39	628.366	7	-17	629.362	19.57	20011000	0.00119113
EGASGPK	20.13	644.313	7	-0.7	645.32	6.02	19797000	0.00117839
PGEPGPA	32.94	623.291	7	-0.1	624.299	6.98	19480000	0.00115952
GPTGPIG	28.74	597.312	7	0.8	598.32	9.3	19411000	0.00115542
VADGLPGGEVTVANG	18.5	1354.67	15	-7.2	678.339	16.87	19307000	0.00114923
KGEPGNPGSPGPQGLP	19.77	1487.74	16	8.7	744.882	6.47	19294000	0.00114845
QPGPSGPQ	28.73	766.361	8	0.4	767.369	6.47	19105000	0.0011372
APGVRGPPGA	21.65	877.477	10	12	439.751	6.49	18778000	0.00111774
QDIGATY	16.74	766.35	7	15	767.369	6.47	18718000	0.00111417
ALSFQQLGPA	15.1	1030.54	10	1.5	1031.55	22.74	18092000	0.0010769
GPQGMTGIAGPAG	14.42	1112.53	13	-17.7	557.262	5.27	17945000	0.00106815
QDTTIGF	19.68	780.365	7	19.1	781.388	35	17915000	0.00106637
GPIGPPGSP	21.54	777.402	9	0.1	778.409	11.46	17913000	0.00106625
K(+42.01)TTWVAL	14.19	859.48	7	1.1	860.489	45.33	17885000	0.00106458
AGPPGPT	25.51	595.297	7	0.4	596.304	6.53	17603000	0.0010478
ANRESVQP	16.25	899.446	8	5.6	900.458	20.74	17451000	0.00103875
PGAPGHQ	21.48	662.314	7	-0.5	663.321	5.62	17185000	0.00102292
PGAPSGGAP	15.53	709.34	9	-1.5	710.346	6.08	17100000	0.00101786
Q(+42.01)AVAPLQ	17.56	767.418	7	-1	768.424	27.17	16237000	0.000966488
GIGFPGPQGQKGDRGL	14.53	1582.82	16	-14.4	528.607	12.85	16104000	0.000958571
GPVGDPGSP	14.09	781.361	9	0.4	782.368	7.72	15819000	0.000941607
RIGQLQP	16.4	810.471	7	-13.5	811.467	22.89	14930000	0.00088869
CTIGPACR	14.19	819.373	8	4.8	820.384	20.51	14878000	0.000885595
GLGLGGAP	16.83	640.354	8	1.2	641.362	13.45	14841000	0.000883393
K(+42.01)AGVGPA	15.55	640.354	7	1.2	641.362	13.45	14841000	0.000883393
Q(+42.01)QFVPVSD	16.71	960.455	8	3.8	961.466	17.16	14675000	0.000873512
SPSAIKGP	22.77	755.418	8	1	756.426	20.46	14644000	0.000871667
K(+42.01)GEVGPK	15.96	755.418	7	1	756.426	20.46	14644000	0.000871667
QHTAADCAQHVAAG	14.14	1378.6	14	3.5	690.312	1.45	14428000	0.00085881
A(+42.01)GAGPVQP	15.33	737.371	8	-12.3	738.369	22.14	14237000	0.00084744
IGLGGPA	19.07	583.333	7	1.4	584.341	13.95	13978000	0.000832024
PQPGYGPQ	23	842.392	8	-0.5	843.399	13.05	13899000	0.000827321
GPGGVIQ	14.47	626.339	7	1.2	627.347	11.04	13884000	0.000826429
PGAPGPVGPQ	26.73	875.45	10	12.8	438.738	6.54	13835000	0.000823512
GAPGAGLF	18.34	688.354	8	-16.2	689.351	50.74	13151000	0.000782798
PNAPPQRQP	19.74	1003.52	9	-8.8	502.763	35.08	13088000	0.000779048
PGPFGPAGV	14.96	797.407	9	-0.2	798.414	21.54	12930000	0.000769643
REDAVQGWR	14.34	1115.55	9	-8.8	558.776	13.48	12650000	0.000752976
QAGVGILGGQ	14.38	898.487	10	10.2	450.255	5.07	12637000	0.000752202
ATPAVQL	18.27	698.396	7	0.6	699.404	21.93	12529000	0.000745774
LAARGAE	22.61	686.371	7	-15.9	687.367	12.96	12276000	0.000730714
LGLGPGSPL	14.38	809.465	9	1	810.473	30.79	12235000	0.000728274
K(+42.01)TAAVPGAP	21.11	852.471	9	-0.5	853.477	21.73	11995000	0.000713988
T(+42.01)TEPVTTTTVPT	17.85	1288.64	12	-3.4	645.325	35.95	11935000	0.000710417
LGGVAVE	21.22	643.354	7	1.3	644.362	18	11778000	0.000701071
G(+42.01)PPGAAGAPGE	17.83	921.419	11	1	922.427	8.38	11529000	0.00068625
PQGMTGIAGPAGP	14.79	1152.56	13	-8.9	385.19	5.2	11445000	0.00068125
E(+42.01)IPEVPE	18.08	853.407	7	-9.8	854.406	15.17	11435000	0.000680655
ALGNISNPGSP	17.44	1025.51	11	14.6	513.772	21.44	11283000	0.000671607
PQGPPGLP	15.53	761.407	8	-0.6	381.711	15.61	11234000	0.00066869
ADGLPGGTA	16.29	757.361	9	15.9	758.38	6.2	11117000	0.000661726
LGAGLGA	16.71	557.317	7	-0.2	558.324	11.88	11084000	0.000659762
QGPEGPK	16.75	711.355	7	-1.1	712.362	5.07	11024000	0.00065619
SAPGVEQ	15.54	686.323	7	1	687.331	8.14	10832000	0.000644762
K(+42.01)ADPSAV	17.87	728.37	7	1.2	729.379	17.73	10831000	0.000644702
QNGGGIAI	14.58	728.382	8	-14.3	729.379	17.73	10831000	0.000644702
GPPGRVGAP	16.44	806.44	9	17.9	807.462	16.03	10776000	0.000641429
A(+42.01)LGGGAF	14.87	633.312	7	3.8	634.322	16.98	10692000	0.000636429
PQGLPGRPL	19.81	933.54	9	-10.6	934.537	27.21	10586000	0.000630119
GRDGVAGLGAP	15.69	968.504	11	-16.9	485.251	9.09	10540000	0.000627381
IGIGAPWI	22	825.475	8	-18.7	826.467	23.46	10528000	0.000626667
PAGPLSP	15.29	637.343	7	-0.3	638.351	31.76	10422000	0.000620357
PAGPISP	15.29	637.343	7	-0.3	638.351	31.76	10422000	0.000620357
TCAPQLRVGSP	15.24	1127.58	11	-2.1	564.794	17.93	10275000	0.000611607
TSPGVSP	20.08	643.318	7	0.9	644.326	10.61	10236000	0.000609286
AGPDGTK	15.3	644.313	7	2.1	645.322	5.57	10193000	0.000606726
PGQMPGSLPESPLSH	14.94	1532.73	15	-3.8	767.369	9.89	10056000	0.000598571
GPYGPVG	32.18	645.312	7	0.4	646.32	11.67	10051000	0.000598274
GPPGSPGIP	35.22	777.402	9	1.2	778.41	14.29	9927600	0.000590929
GEKGSKGDVGAP	14.93	1100.55	12	8.7	551.285	4.79	9915400	0.000590202
GLTGLPGAP	18.36	781.433	9	1.2	782.442	18.67	9865400	0.000587226
GPPGRPGA	23.8	707.371	8	-16	708.367	9.87	9810800	0.000583976
GPPGPQGV	20.06	707.36	8	-0.1	708.367	9.87	9810800	0.000583976
NEIPISQPA	14.71	967.497	9	11.1	484.761	9.3	9803800	0.00058356
GPVGPSGLP	27.9	779.418	9	1.5	780.426	44.96	9722000	0.00057869
QFQTLDQK	15.47	1006.51	8	-9.8	504.257	8.77	9634600	0.000573488
G(+42.01)RGVRGP	17.6	739.409	7	19.2	740.43	21	9557600	0.000568905
RQKQSGGPA	24.69	927.489	9	5.2	928.501	14.67	9549600	0.000568429
LGLGLGA	19.15	599.364	7	0.2	600.372	22.44	9542600	0.000568012
LGLGIGA	19.15	599.364	7	0.2	600.372	22.44	9542600	0.000568012
VAAGGLI	15.73	599.364	7	0.2	600.372	22.44	9542600	0.000568012
GLVAAGL	15.22	599.364	7	0.2	600.372	22.44	9542600	0.000568012
Q(+42.01)AINLSGPA	16.08	911.471	9	4.3	912.482	15.96	9541700	0.000567958
Q(+42.01)FKMGLF	15.67	911.457	7	19.3	912.482	15.96	9541700	0.000567958
SPGRPGERG	14.94	911.457	9	19.6	912.482	15.96	9541700	0.000567958
NVPPTGVP	22.09	779.418	8	1	780.426	14.73	9377300	0.000558173
VSPGGLTYV	17.91	891.47	9	0.7	892.478	23.42	9197900	0.000547494
GPVGPSGLPGPP	18.45	1030.54	12	0.4	516.28	22.72	9075200	0.00054019
AAAAGGS	14.44	503.234	7	-15.4	504.233	46.33	9045300	0.000538411
K(+42.01)PGVGVRRQEKPP	15.02	1488.85	13	10.1	745.441	45.64	8991900	0.000535232
PQGGQGAP	16.53	710.335	8	-14.6	711.332	6.55	8981000	0.000534583
RESSASRE	15.23	920.431	8	12.2	461.228	11.61	8945500	0.00053247
GSPLGGSPLGGLP	19.14	1107.59	13	-1.6	554.803	26.41	8860600	0.000527417
KDGPDFQ	23.63	805.361	7	0.7	806.368	14.71	8744100	0.000520482
TVDFPAI	23.04	761.396	7	-0.3	762.403	36.22	8739200	0.00052019
GSKGDVGAP	15.27	786.387	9	13.2	394.206	3.22	8646600	0.000514679
KGPAQTGE	14.44	786.387	8	13.2	394.206	3.22	8646600	0.000514679
H(+42.01)APPNHQTTPFHDGHQTH(+15.99)TKRPVCH(+15.99)	16.96	2953.35	25	11.3	985.47	41.48	8601000	0.000511964
SVPAVAI	18.2	655.39	7	-2.8	656.396	24.79	8589700	0.000511292
SVPAVLA	16.23	655.39	7	-2.8	656.396	24.79	8589700	0.000511292
PGSPGPVG	23.46	666.334	8	17.1	667.352	6.95	8569600	0.000510095
Q(+42.01)VSPSKP	16.65	783.413	7	1.5	784.421	18.35	8517600	0.000507
GLGIPGK	14.3	640.391	7	-17.3	641.387	21.06	8425200	0.0005015
KGSDGGVW	15.68	804.377	8	-6.6	403.193	3.9	8263800	0.000491893
GFPGTGLG	20.76	704.349	8	0.2	705.357	19.71	8220100	0.000489292
AVGGGSG	18.45	503.234	7	7.6	504.245	17.78	8092900	0.00048172
EGAVQAGER	22.51	915.441	9	-0.4	458.728	3.19	8089200	0.0004815
K(+42.01)VSPAGVV	17.06	797.465	8	0.9	798.473	29.77	8046000	0.000478929
G(+42.01)SGLGH(+15.99)GPQ	25.6	866.388	9	-12.1	867.385	7.46	8008700	0.000476708
TLSDKPST	17.47	847.429	8	18.8	848.452	27.65	7982500	0.000475149
S(+42.01)GLGGIGGG	17.52	715.35	9	10.5	716.365	14.58	7978100	0.000474887
K(+42.01)TVAAAPGAP	16.09	923.508	10	0.6	924.515	23.59	7828900	0.000466006
VGGPLLGL	15.04	724.448	8	-15.4	725.444	43.08	7801700	0.000464387
TCLPGFKG	18.26	821.41	8	-2.6	822.416	15.34	7677500	0.000456994
QPAPQQP	15	764.382	7	1.9	765.39	8.18	7488900	0.000445768
WVPGAGH(+15.99)	24.32	738.345	7	-14.5	739.341	22.04	7468400	0.000444548
WNLEGLP	15.1	827.418	7	-19.4	414.708	12.46	7435200	0.000442571
GLGPGFGI	18.35	716.386	8	15	359.205	13.84	7378500	0.000439196
GPTYIHR	14.49	842.44	7	12.1	422.232	10.02	7336600	0.000436702
PVGGSPGGNG	14.31	797.367	10	-13.9	798.363	7.71	7329700	0.000436292
QPGERGAR	15.9	869.447	8	-15.3	435.724	4.9	7325500	0.000436042
Q(+42.01)TAAEKW	17.76	874.418	7	0.6	875.426	24.3	7271200	0.00043281
Q(+42.01)FLWGPA	18.73	859.423	7	-15.5	860.417	25.17	7261500	0.000432232
IGSGPAGLA	18.93	741.402	9	0.2	742.409	18.06	7232100	0.000430482
Q(+42.01)GAALGLA	14.94	741.402	8	0.2	742.409	18.06	7232100	0.000430482
QESSPVQ	15.7	773.356	7	0.4	774.363	7.91	7098200	0.000422512
QPGSSVME	29.89	833.359	8	-2.7	834.364	9.92	7097800	0.000422488
RGVNGFW	15.57	834.414	7	-9.7	835.413	19.59	7023100	0.000418042
TGLGRPA	16.83	670.376	7	-16.2	671.373	13.38	6961900	0.000414399
GVVLGGGGA	21.2	685.376	9	-15.4	686.373	13.86	6862800	0.0004085
Q(+42.01)SVPPQP	14.09	793.397	7	-2	794.403	11.44	6855400	0.00040806
GPAGPPGLDG	18.45	836.403	10	11.1	419.213	5.81	6793100	0.000404351
AVCLVVSGPG	14	900.474	10	-3.4	451.243	25.96	6785900	0.000403923
LSTDFIPK	18.52	919.501	8	13.5	920.521	49.49	6759500	0.000402351
GPVGNHQ	14.29	707.335	7	-17.2	708.33	27.04	6644200	0.000395488
RPGSHKQ	25.84	808.43	7	17.2	809.452	15.9	6631200	0.000394714
KDGSPTEWPR	15.66	1171.56	10	-4.6	586.786	4.9	6574400	0.000391333
Q(+42.01)VSPGPK	14.87	753.402	7	5.7	754.414	14.36	6388500	0.000380268
AGEGTPGPQ	21.55	812.366	9	12.9	813.384	5.1	6347100	0.000377804
Q(+42.01)LGLGIL	19.58	754.459	7	0.2	755.466	38.73	6324500	0.000376458
GPVGPVG	17.07	581.317	7	0.4	582.325	9.63	6317800	0.00037606
VGLSPVA	19.44	641.375	7	0.6	642.382	20.45	6245800	0.000371774
VPNVFPG	21.96	728.386	7	-0.3	729.393	22.89	6220200	0.00037025
SRPEPQEP	18.91	938.446	8	-5.5	939.448	38.1	6214600	0.000369917
RDGLKGEP	14.16	870.456	8	4.3	871.467	27.55	6131300	0.000364958
LQTAPAG	17.54	656.349	7	-0.2	657.356	12.22	6127700	0.000364744
ALGGDPK	16.8	656.349	7	-0.2	657.356	12.22	6127700	0.000364744
P(+42.01)QGLPGVD	16.58	823.408	8	0.6	824.415	15.77	6124600	0.00036456
AVADGGEPR	17.05	870.419	9	-19.4	871.41	5.78	6115800	0.000364036
GPGPFNIIWSRA	18.88	1313.69	12	16.6	657.862	14.71	6085000	0.000362202
TTKAPEPGE	14.75	928.45	9	-7.7	465.229	9.84	6038600	0.00035944
Q(+42.01)PVGLQQ	22.7	810.424	7	0.4	811.431	12.95	6021400	0.000358417
Q(+42.01)VTIAPGEGI	14.61	1025.54	10	-17.6	1026.53	27.02	5983500	0.000356161
ATASGVKDA	16.7	818.413	9	-11.8	819.411	7.61	5946800	0.000353976
GEGAGIF	18.35	649.307	7	0.6	650.315	17.61	5923600	0.000352595
R(+42.01)SVAAGQPI	14.11	939.514	9	-10.8	940.511	36.08	5878900	0.000349935
K(+42.01)APGLGL	19.9	696.417	7	0.6	697.425	33.55	5860400	0.000348833
RDTFPAP	16.7	802.397	7	-13.1	803.394	22.2	5820400	0.000346452
PGVGFPGV	16.6	728.386	8	-0.3	729.393	22.89	5811600	0.000345929
VTW(+15.99)GARH(+15.99)EDGGPAVAAGAP	14.94	1849.87	19	-7.9	925.935	6.44	5763500	0.000343065
Q(+42.01)TAYSFL	14.79	870.412	7	0.1	871.42	39.53	5745400	0.000341988
Q(+42.01)PGAPTQP	21.27	836.403	8	-13.5	837.399	32.77	5715300	0.000340196
GPSGPKGGAP	16.62	823.419	10	-1.1	824.425	5.12	5609900	0.000333923
K(+42.01)SQPAVAP	15.62	838.455	8	14	839.474	8.75	5553600	0.000330571
Q(+42.01)IGLLGL	15.29	754.459	7	0.2	755.466	38.73	5503600	0.000327595
PGQDGLPGQDGLPGLKGDTGPAG	15.13	2103.02	23	-11.3	702.007	7.01	5480700	0.000326232
GPQPVSME	20.49	843.38	8	-4.7	844.383	14	5476600	0.000325988
Q(+42.01)TTTTQP	17.01	817.382	7	18.8	818.404	19.11	5462500	0.000325149
SGPGAITCL	14	817.4	9	-4	818.404	19.11	5462500	0.000325149
P(+42.01)TPSLRPGVVPRG	16.3	1373.78	13	-7.9	687.891	30.79	5283000	0.000314464
GLADQPI	14.26	712.375	7	0.9	713.384	17.5	5221400	0.000310798
Q(+42.01)ISIGSP	16.89	742.386	7	0.1	372.2	15.88	5212400	0.000310262
T(+42.01)GRDGSV	14.39	732.34	7	5.1	733.351	22.86	5204900	0.000309815
S(+42.01)GGIGPISVD	16.85	942.466	10	17.4	943.49	28.44	5193200	0.000309119
IACDDNQTPF	16.35	1122.47	10	10.9	562.246	34.04	5141200	0.000306024
LDSFLQP	15.2	818.417	7	1.6	819.426	31.15	5140000	0.000305952
FSIDIPQ	14.79	818.417	7	1.6	819.426	31.15	5140000	0.000305952
PQQGPQAP	14.6	821.403	8	-1.5	411.708	5.31	5113400	0.000304369
WGLWGPI	14.23	827.433	7	13	828.451	42.4	5079500	0.000302351
GPSGPRGPQ	17.85	851.425	9	-2.6	426.719	5.48	5022500	0.000298958
G(+42.01)ALGPPGPPGP	19.06	957.492	11	0.2	958.499	26.41	4933500	0.000293661
A(+42.01)GAGLPEG	19.61	712.339	8	0.9	713.347	11.71	4887000	0.000290893
SVGPAPEG	16.39	712.339	8	0.9	713.347	11.71	4887000	0.000290893
A(+42.01)GPSGEIGVPGP	20.68	1078.53	12	14.7	540.28	15.83	4856600	0.000289083
SALPQDCPA	14.24	900.401	9	-10.5	451.203	5.07	4836500	0.000287887
PGYVSVGT	15.3	778.386	8	-4.5	779.39	24.21	4833800	0.000287726
IGGGGGGGVGII	15.9	912.503	12	0.2	457.259	17.57	4827200	0.000287333
ATPGLSLPT	15.17	855.47	9	1.1	856.478	31.02	4812900	0.000286482
R(+42.01)NLGIEGF	14.38	946.487	8	-13	947.482	27.15	4783800	0.00028475
GIGGGPGFGKDK	15.78	1088.56	12	11.2	545.294	9.09	4658800	0.00027731
Q(+42.01)VSPTGT	15.18	730.35	7	7.4	731.362	25.79	4655100	0.000277089
K(+42.01)ENGVTPR	16.67	941.493	8	6	942.506	32.28	4594900	0.000273506
PPTPGGAP	21.5	692.349	8	-0.7	693.356	12.12	4586700	0.000273018
NGGIYVL	22.63	734.396	7	-15.2	735.392	30.69	4521900	0.000269161
ASAEAVPS	30.92	730.35	8	7.4	731.362	25.79	4505000	0.000268155
A(+42.01)RASPST	17.05	730.361	7	-8	731.362	25.79	4505000	0.000268155
APTAFQP	15.42	730.365	7	-13.5	731.362	25.79	4505000	0.000268155
LPGPGVSP	24.74	722.396	8	-0.3	723.403	23.23	4503600	0.000268071
AVPGPVPS	22.35	722.396	8	-0.3	723.403	23.23	4503600	0.000268071
TCLIAAG	14.26	647.331	7	-4.9	648.335	15.12	4492400	0.000267405
TTGLAAP	21.12	629.338	7	0.7	630.346	15.72	4491700	0.000267363
SGGYPGQI	16.9	777.366	8	1.6	778.374	17.71	4347400	0.000258774
SVGLIAI	14.41	671.422	7	-0.7	672.428	16.03	4337000	0.000258155
KGETGIGV	26.89	759.413	8	13	380.719	4.89	4336100	0.000258101
PGSGIPGAP	23.21	751.386	9	0.8	752.394	9.45	4330700	0.00025778
PSEGGPTPK	20.38	868.429	9	11.2	869.446	7.73	4321700	0.000257244
PGESVVGPQ	16.54	868.429	9	11.2	869.446	7.73	4321700	0.000257244
GSPGPAGPT	29.26	739.35	9	0.1	740.357	6.76	4305100	0.000256256
RVGEPGF	15.03	760.387	7	-10.5	761.386	27.93	4255400	0.000253298
NGQQKYKGCSGAFKISSAAPAMYRY	15.95	2725.31	25	-6.1	682.331	14.01	4084400	0.000243119
R(+42.01)ASPSTGLDKQ	14.98	1200.61	11	-7.8	401.207	8.1	4071200	0.000242333
PRGVPGL	15.96	694.413	7	-16.3	695.409	19.25	4014400	0.000238952
PATGGLPYD	14.25	889.418	9	4.7	890.429	18.3	3985700	0.000237244
DGIAGPPGV	16.55	781.397	9	1	782.405	10.89	3969500	0.00023628
GPIGAPG	18.87	567.302	7	1.1	568.309	7.37	3952300	0.000235256
Q(+42.01)TASRPQ	16.28	828.409	7	-2	829.415	7.16	3947500	0.00023497
TGPAPSTSQ	19.68	844.393	9	10.4	423.208	4.99	3911200	0.00023281
AGGNSLGGA	20.02	702.33	9	-17.2	352.166	4.25	3909200	0.00023269
SVIMLAPG	15.9	786.431	8	-2.3	787.436	29.34	3900700	0.000232185
QGSPGSPP	20.83	725.334	8	-0.2	726.342	5.99	3869300	0.000230315
RSAGNIA	20.16	687.366	7	-15.4	688.363	10.99	3869300	0.000230315
Q(+42.01)PGFGAPQH(+15.99)GFGGPQP	20.9	1635.74	16	-15.5	818.866	12.5	3865600	0.000230095
G(+42.01)AVGAPGAP	18.78	737.371	9	1.5	738.379	7.96	3865600	0.000230095
QIDTSPQ	16.53	787.371	7	2.1	788.38	9.08	3862400	0.000229905
Q(+42.01)TALGQTHIGHGALGQTALGPA	14	2140.1	22	12.3	714.384	21.82	3835100	0.00022828
AAAFGAP	18.17	603.302	7	18.7	604.32	10.01	3794600	0.000225869
GLPGRQGPRGEP	14.05	1219.64	12	12	610.836	30.47	3789500	0.000225565
QIALTCI	22.83	760.415	7	-3.8	761.42	31.5	3779800	0.000224988
A(+42.01)GPPGPPGPSI	14.73	987.503	11	7.5	988.517	27.6	3773100	0.000224589
Q(+42.01)SGSVRN	14.43	788.378	7	4.9	789.389	6.72	3772100	0.00022453
WIGPVQACL	14.22	985.505	9	18.3	986.531	30.42	3731800	0.000222131
AVGDGFSGI	15.36	821.392	9	13.2	411.709	12.94	3712600	0.000220988
Q(+42.01)GGPQLVGNH	16.66	1047.51	10	1.3	524.763	7.49	3677000	0.000218869
YPGPSGPI	18.91	786.391	8	1.2	787.399	26.41	3673300	0.000218649
Q(+42.01)IGPKLGTFQ	15.54	1129.61	10	9.7	565.819	15.29	3662400	0.000218
PGMKGEQGPA	14.56	970.454	10	-18.8	971.443	6.47	3654400	0.000217524
AGDLGIPGQ	18.04	826.418	9	14.5	827.438	7.63	3626600	0.000215869
STTRSPA	18.81	718.361	7	-17.4	719.356	12.46	3622000	0.000215595
PGFPGINGIPGI	14	1137.62	12	-2.5	569.815	19.02	3546700	0.000211113
KDSLDRPA	14.82	900.466	8	6.6	901.48	23.32	3497500	0.000208185
TAANLLP	15.15	698.396	7	0.4	699.404	36.71	3493200	0.000207929
TRPPGVGY	14.98	845.439	8	-12	846.437	45.05	3490300	0.000207756
RAGGGLA	14.13	600.334	7	-18	601.331	10.76	3486300	0.000207518
TSAPGAT	17.98	603.286	7	2.9	604.295	7.06	3479400	0.000207107
GPAGEVGLP	16.23	795.413	9	15.8	796.432	14.2	3466500	0.000206339
PIGYPGI	14.03	715.39	7	1	716.398	30.47	3448300	0.000205256
SSPAPGPLGAP	21.77	949.487	11	-0.3	950.494	21.66	3432000	0.000204286
K(+42.01)GDRGERGL	14.17	1028.54	9	14.8	515.283	8.23	3423300	0.000203768
RDASTLT	19.44	762.387	7	-9.6	763.387	22.6	3386400	0.000201571
LNNQKYGPA	16.32	1003.51	9	5.5	1004.52	42.28	3379600	0.000201167
REGAPDPK	14.86	868.44	8	0.4	869.448	8.48	3377800	0.00020106
AVAPDPAP	22.37	736.375	8	15.7	737.394	11.36	3361800	0.000200107
VAGCLGLCDAIW(+15.99)Q	15.01	1363.63	13	-18.4	682.808	6.67	3348500	0.000199315
LAGAEVSGL	15.36	815.439	9	-12.6	408.722	15.46	3340000	0.00019881
Q(+42.01)AAAAVP	15.6	668.349	7	0.7	669.357	10.3	3283100	0.000195423
PFAGLPGFG	29.52	861.438	9	0.3	862.446	34.73	3281300	0.000195315
PGISTSIQQPVGLQQPGHMHMPAPVAP	18.4	2774.4	27	-13.3	555.88	26.31	3227100	0.000192089
A(+42.01)GATPLH(+15.99)ITAYNDHERAACSLLKHGA	16.09	2774.36	26	2.5	555.88	26.31	3227100	0.000192089
KDPEVAVL	14.97	869.486	8	-0.2	870.493	33.08	3223600	0.000191881
GIQGPPGPA	34.23	792.413	9	2.2	793.422	11.66	3193900	0.000190113
GIQGPPGAP	19.5	792.413	9	2.2	793.422	11.66	3193900	0.000190113
VAAAPGAP	21.61	652.354	8	0.2	653.362	9.99	3192500	0.00019003
TPLSCPA	16.34	687.326	7	-4.2	688.331	43.76	3187100	0.000189708
GLPGPPGPPGPA	22.08	1012.53	12	-10.5	1013.53	37.3	3187000	0.000189702
LGIGPGPQAA	16.01	879.481	10	0.1	880.489	16	3181700	0.000189387
KPPDQKLPQVLQ	22.02	1389.8	12	0.5	695.907	36.99	3164600	0.000188369
G(+42.01)APGRPGA	15.38	723.366	8	-7.4	724.368	27.78	3133300	0.000186506
GLGVGIP	16.65	611.364	7	-0.2	612.371	24.24	3110700	0.000185161
V(+42.01)SINQTKKST	14.48	1146.62	10	13	574.327	32.64	3104500	0.000184792
ASPGGPPPA	21.78	749.371	9	-15.2	750.367	21.78	3097200	0.000184357
VDHPVPS	15.46	749.371	7	-15.2	750.367	21.78	3097200	0.000184357
GEIGPRYPVGPA	14.62	1211.63	12	-4.9	404.882	1.99	3095300	0.000184244
N(+42.01)SILTAAP	14.88	827.439	8	6	828.451	42.4	3054800	0.000181833
QVTSLLPA	14	827.475	8	0.3	828.483	33.08	3053000	0.000181726
TLSVLEL	15.78	773.453	7	1.6	774.462	28.21	3022100	0.000179887
LVTDILT	14.72	773.453	7	1.6	774.462	28.21	3022100	0.000179887
KNNQDALL	15.43	914.482	8	17	915.505	44.33	3016000	0.000179524
IPGVPKSGT	24.81	854.486	9	6.3	855.499	31.92	2986400	0.000177762
Q(+42.01)APPGQP	20.12	735.355	7	0.1	736.362	14.53	2957500	0.000176042
A(+42.01)GSPGAP	14.93	597.276	7	-0.6	598.283	5.59	2956600	0.000175988
Q(+42.01)AWRPGT	14.48	856.419	7	12.4	857.437	19.33	2938900	0.000174935
GLIGGGPA	21.15	640.354	8	-17.9	641.35	36.19	2933300	0.000174601
RGAPGAQ	14.68	655.34	7	-14	656.338	7.11	2921200	0.000173881
VRGAPGL	19.78	668.397	7	-16.9	669.393	19.27	2915200	0.000173524
LAAAGPIG	18.62	668.386	8	-0.1	669.393	19.27	2915200	0.000173524
PGLGGPKR	14.14	780.461	8	-14.4	391.232	8.25	2909800	0.000173202
EKDGAKG	21.37	703.35	7	0.2	704.357	5.25	2883000	0.000171607
TVTEKGGPGA	17.78	915.466	10	18.3	916.49	29.1	2877300	0.000171268
IDAGGLIT	15.9	758.417	8	-12.7	759.415	16.03	2831300	0.00016853
K(+42.01)TNVETT	14.74	833.413	7	18.7	834.436	27.23	2830500	0.000168482
STLAAST	15.94	649.328	7	-6	650.332	16.25	2816700	0.000167661
G(+42.01)APGPSGP	14.27	680.313	8	-0.6	681.32	6.25	2769200	0.000164833
GIVAELCT	18.73	804.405	8	-4.6	805.409	27.55	2765900	0.000164637
KSAPSPGL	18.35	755.418	8	0.5	756.425	22.15	2758600	0.000164202
G(+42.01)STVTLECEISG	17.4	1236.55	12	17.9	619.295	5.31	2698200	0.000160607
GPKGDQGEPGLVGAP	15.41	1377.69	15	-9.5	689.845	8.27	2696800	0.000160524
ADGRPGPE	15.05	797.367	8	10.2	798.382	6.93	2677300	0.000159363
PGALTTY	14.98	721.365	7	-3.1	722.37	32.92	2632800	0.000156714
GWVTDFL	20.16	836.407	7	-16.7	837.4	36.36	2627600	0.000156405
ISTPPTPGPSAAP	19.35	1191.61	13	-15.3	596.805	29.79	2614000	0.000155595
TSPGGAPG	18.91	642.297	8	-1	643.304	5.33	2611500	0.000155446
TTPGLML	21.31	731.389	7	-5.3	732.392	34.27	2599200	0.000154714
GWLGMILGA	18.5	916.484	9	-19.2	917.474	27.27	2580700	0.000153613
LTCQVTGVP	14.96	916.469	9	-2.6	917.474	27.55	2580700	0.000153613
SGPPKPPPQ	17.36	903.481	9	1.6	904.49	46.7	2516600	0.000149798
PAGSPGAP	20.09	652.318	8	0.2	653.325	6.15	2513300	0.000149601
IGSGIVPGT	16.62	799.444	9	1.1	800.452	27.82	2494600	0.000148488
ERGIQGP	16.38	755.393	7	7.2	756.405	32.28	2478400	0.000147524
Q(+42.01)LGDLGL	15.52	756.402	7	-0.9	757.408	36.13	2464600	0.000146702
GPPGPRGPA	24.57	804.424	9	-1.6	403.219	6.15	2460300	0.000146446
AVMARGT	20.52	704.364	7	15.3	705.382	29.34	2456100	0.000146196
GAPGPQGMTGIAGP	15.32	1209.58	14	-5.5	605.795	5.31	2449800	0.000145821
TSPGGAP	21.9	585.276	7	18.2	586.294	14.06	2424200	0.000144298
PGAGGGA	14.71	485.223	7	2.9	486.232	52.99	2414300	0.000143708
TPGIPGQSGLP	16.35	1022.54	11	0.3	512.277	22.66	2400200	0.000142869
RGAGAVA	21.16	600.334	7	-18.6	601.33	8.63	2329400	0.000138655
K(+42.01)GEIITT	14.53	802.444	7	18.8	803.466	41.09	2326400	0.000138476
GPVGNIVYP	15.33	914.486	9	11.2	915.504	42.03	2321700	0.000138196
LGSVLQQ	16.52	743.418	7	0.6	744.425	10.34	2316300	0.000137875
Q(+42.01)AVPQPTQQQD	15.56	1280.6	11	4.3	1281.61	25.16	2306000	0.000137262
R(+42.01)SVFWQAGA	14.59	1062.52	9	19.2	532.28	26.41	2304600	0.000137179
GPPGPPGIR	17.69	846.471	9	-0.5	424.243	10.99	2281600	0.00013581
GPPGEVGPR	23.25	864.445	9	-10.7	865.443	16.48	2277800	0.000135583
PGSPGIPGPS	14.51	864.434	10	2.3	865.443	16.48	2277800	0.000135583
LSTLDQP	18.02	772.397	7	-1	773.403	47.81	2264100	0.000134768
SITLNPE	16.76	772.397	7	-1	773.403	47.81	2264100	0.000134768
TISDLAPG	16.02	772.397	8	-1	773.403	47.81	2264100	0.000134768
KPAEAAVPQ	14.73	909.492	9	13.7	910.512	9.51	2238400	0.000133238
APGQPGAP	17.91	693.345	8	5.8	694.356	39.41	2198800	0.000130881
RDKLNCL	15.52	860.454	7	13.5	861.473	25.08	2189500	0.000130327
RGQAVAL	14.04	713.418	7	-15.4	714.415	23.15	2180700	0.000129804
GPAITFT	19.32	705.37	7	0.4	706.377	50.74	2167500	0.000129018
PQGLPRP	17.13	763.434	7	-15.5	764.429	55.34	2167500	0.000129018
LTSTIGN	17.31	704.37	7	5.5	705.382	34.54	2144700	0.000127661
TSVYSIFT	16.12	916.454	8	11.6	459.24	32.13	2142500	0.00012753
GPVRGIMW	14.12	914.48	8	19.1	915.504	40.87	2128700	0.000126708
RDTQIQP	14.17	856.44	7	8.3	857.455	24.1	2123800	0.000126417
QPMIGQPQ	15.4	897.438	8	17.4	898.461	6.77	2121300	0.000126268
TIAVQASTTCMVGSWLPR	19.71	1919.96	18	4.4	385.001	11.4	2102100	0.000125125
GLGEGQLVDVPS	14.16	1169.59	12	13.4	585.812	17.61	2089800	0.000124393
GAVEVSPV	15.08	756.402	8	0.3	757.409	47.26	2071100	0.00012328
SITPSGATPSVTPT	14.15	1314.67	14	11.6	658.348	41.73	2064800	0.000122905
REGAAVL	17.76	714.402	7	-15.7	715.398	21.54	2054700	0.000122304
GAPGDRGR	16.46	784.394	8	-15	393.198	5.36	2053700	0.000122244
VAADIPF	21.83	731.385	7	-0.6	732.392	34.27	2051600	0.000122119
KDGNSVL	19.65	731.381	7	4.9	732.392	34.27	2051600	0.000122119
MLGIGEI	15.73	731.389	7	-5.2	732.392	34.27	2051600	0.000122119
SVGGNTVV	14.01	731.381	8	4.9	732.392	34.27	2051600	0.000122119
LPGPPGSPGRP	14.88	1030.56	11	-10.3	1031.55	40.81	2041600	0.000121524
LDLENW(+15.99)LL	14.4	1030.53	8	11.5	1031.55	40.81	2041600	0.000121524
DIIENW(+15.99)LI	14.03	1030.53	8	11.5	1031.55	40.81	2041600	0.000121524
GLPGGLPG	15.29	666.37	8	1.4	667.378	17.2	2025700	0.000120577
G(+42.01)APGAPGQP	26.83	792.377	9	1.4	793.385	7.32	2018900	0.000120173
S(+42.01)GGIGGLP	15.65	698.36	8	-15.6	699.356	41.88	1999700	0.00011903
PSGGFPSGGL	14.37	874.418	10	2.3	875.428	19.59	1949900	0.000116065
SLTCRQPL	16.44	916.48	8	-15.2	917.473	29.48	1915700	0.00011403
GPRGVPGPK	23.81	863.498	9	-12.7	864.494	41.48	1876500	0.000111696
PGLAANY	23.49	704.349	7	0.1	705.357	43.76	1868500	0.00011122
GEGGALG	17.27	559.26	7	13.2	560.275	14.84	1862300	0.000110851
LAGPDAPV	14.51	738.391	8	0.4	739.399	40.81	1841100	0.000109589
TSKDTEKAW	15.41	1064.51	9	9.6	533.269	9.58	1821400	0.000108417
REGISPG	17.13	714.366	7	-18.8	715.36	22.54	1807500	0.000107589
VADGLPGS	14.21	714.355	8	-3.1	715.36	22.54	1807500	0.000107589
LTFVPPQ	15.45	800.443	7	-2.7	801.448	47.38	1798800	0.000107071
A(+42.01)GATPLHITAYNDHERAACSLLKHGA	20.93	2758.36	26	1.7	552.68	28.39	1797100	0.00010697
G(+42.01)ATPGGL	18.72	613.307	7	0.3	614.315	28.97	1793700	0.000106768
GIAGPAGP	16.75	638.339	8	0.7	639.346	7.98	1792300	0.000106685
P(+42.01)VLGLGL	14.91	709.437	7	1.6	710.446	46.51	1791200	0.000106619
GPSGPQG	21.42	598.271	7	-1	599.278	5.16	1790100	0.000106554
VTTALPTT	14.62	802.444	8	19.1	803.466	35.79	1783800	0.000106179
LKDGGFK	14.32	763.423	7	16.2	764.442	8.1	1780400	0.000105976
A(+42.01)QPKPLQVPQ	24.41	1146.64	10	2	1147.65	32.68	1757500	0.000104613
LVPGVRGQ	19.4	824.487	8	-11.5	825.485	18.71	1751800	0.000104274
DKVKCIQ	14.09	832.448	7	-17.7	833.44	21.78	1738200	0.000103464
QPGAPGALGP	20.66	863.45	10	8.1	864.464	38.26	1736100	0.000103339
GGQGGIIEG	15.85	786.387	9	7.1	787.4	25.08	1732000	0.000103095
WVALKIADVFPNQ	18.53	1499.81	13	-16.1	750.902	33.9	1707600	0.000101643
N(+42.01)PGLPAG	14.86	666.334	7	18.5	667.353	11.4	1687100	0.000100423
AGPPGQAG	15	653.313	8	0.1	654.321	5.41	1679700	9.99821e-05
PGDSCYG	14.55	697.238	7	15	698.255	2.49	1661600	9.89048e-05
AGGGKST	14.5	576.287	7	5	577.297	35.34	1652500	9.83631e-05
KNPSGPI	21.3	711.391	7	-13.5	712.389	43.89	1650500	9.8244e-05
QSQAGLAPSV	14.37	956.493	10	-12.1	957.488	35.05	1645500	9.79464e-05
QLGATPT	16.34	686.36	7	6.5	687.372	48.51	1636500	9.74107e-05
A(+42.01)RSPRLSPV	15.13	1023.58	9	15.1	1024.61	41.91	1635000	9.73214e-05
SITAPQPLQ	14.26	953.518	9	-0.2	954.525	48.87	1623000	9.66071e-05
A(+42.01)GPGSRYPM	15.71	976.444	9	10.2	977.461	18.57	1609400	9.57976e-05
PGPIGAP	20.02	607.333	7	-17.5	608.33	25.38	1609200	9.57857e-05
PGPLGAP	20.02	607.333	7	-17.5	608.33	25.38	1609200	9.57857e-05
PGVGVGP	18.03	581.317	7	-1.6	582.324	24.42	1601400	9.53214e-05
QPTSAVQP	17.43	826.418	8	-0.4	827.425	10.76	1597900	9.51131e-05
ESAIMGVF	25.68	852.405	8	-0.8	853.412	34.55	1591900	9.4756e-05
VAFGAPI	16.01	673.38	7	-1.6	674.386	32.64	1570000	9.34524e-05
GIGTFIF	16.17	753.406	7	1.1	754.414	46.67	1542200	9.17976e-05
GIGTFLF	16.17	753.406	7	1.1	754.414	46.67	1542200	9.17976e-05
PGPVGPA	15.21	593.317	7	-13.3	594.317	22.98	1535700	9.14107e-05
PEIDIDT	18.05	801.376	7	-9.2	802.375	37.32	1534300	9.13274e-05
PAVNLCGAVAI	14.46	1026.55	11	-17.6	1027.54	34.41	1528000	9.09524e-05
LNRVTML	15.71	845.479	7	-16.4	846.473	31.92	1523700	9.06964e-05
LGTQVAS	16.62	674.36	7	4.4	675.37	23.59	1505900	8.96369e-05
WVGLRPWR	14.48	1068.6	8	-4.5	535.304	19.4	1503900	8.95179e-05
KNLQDSVEGIP	14.47	1198.62	11	14.5	600.326	30.83	1501400	8.9369e-05
Q(+42.01)TQPIDIQGNPQ	16.35	1379.67	12	9.9	690.848	10.59	1498000	8.91667e-05
TQAAPQGPSK	15.16	983.504	10	12.3	984.523	5.29	1496100	8.90536e-05
AVQILGMI	18	843.489	8	-3.4	844.493	45.86	1493000	8.8869e-05
QSYPPGPVS	17.09	930.445	9	1.8	931.454	19.75	1474100	8.7744e-05
GEIGREG	14.24	716.345	7	-16	717.341	9.07	1468000	8.7381e-05
PLGQYQP	15.13	801.402	7	9.7	802.417	41.88	1467100	8.73274e-05
GLPFAPPQ	15.62	825.438	8	-1.4	413.726	17.67	1447300	8.61488e-05
WGPQLSS	15.13	773.371	7	16.1	774.39	9.09	1446100	8.60774e-05
LPGGPGGLL	14.75	779.454	9	1.2	780.462	22.74	1399100	8.32798e-05
TVTTTLGPA	19.36	859.465	9	18.5	860.488	37.85	1394400	8.3e-05
K(+42.01)APGLGLL	14.59	809.501	8	-0.2	810.508	46.01	1388500	8.26488e-05
SRGAPGPQGPK	26.67	1050.56	11	-1.4	526.285	5.07	1378500	8.20536e-05
S(+42.01)RSVSPA	18.35	744.377	7	5.6	745.388	31.86	1364300	8.12083e-05
WPDGVGP	16.56	726.334	7	-14	727.331	30.8	1360800	8.1e-05
E(+42.01)AGEQPVPQ	19.49	995.456	9	11.5	996.475	10.81	1351100	8.04226e-05
Q(+42.01)EEQPAPR	18.33	995.467	8	0.2	996.475	10.81	1351100	8.04226e-05
PQGLPGRPLA	24.1	1004.58	10	-9.9	1005.57	24.4	1347700	8.02202e-05
PGLTSGNANAP	14.41	997.483	11	9.7	499.753	1.02	1344600	8.00357e-05
Q(+42.01)LVGDFSSAQRSSASVHSGLPSSPSKT	17.75	2758.35	27	3.5	552.68	28.1	1333900	7.93988e-05
GPLEVPT	14.82	711.38	7	1.1	712.388	48.51	1308100	7.78631e-05
Q(+42.01)PQEVTSLAGYFIE	15.31	1622.78	14	-6.2	406.7	10.52	1299800	7.7369e-05
RPNTAGGHQ	17.67	936.453	9	-16.9	469.226	12.43	1297800	7.725e-05
IGPKGLL	18.22	696.453	7	-15.4	697.45	33.53	1292800	7.69524e-05
Q(+42.01)IGSKGT	20.61	731.381	7	4.2	732.392	27.22	1265600	7.53333e-05
LPGGSPLGGSP	15.04	937.487	11	1.9	938.496	29.36	1253800	7.4631e-05
DALGPGSAD	14.93	801.35	9	0.1	802.358	5.91	1248100	7.42917e-05
EGAVQAGE	19	759.34	8	-1.1	380.677	3.26	1243000	7.39881e-05
VCLGSPQ	16.59	702.337	7	-2.5	703.342	15.83	1234100	7.34583e-05
PGPIGPPPSAA	16.4	959.508	11	11.4	480.767	9.63	1229600	7.31905e-05
WQKPETL	15.95	900.471	7	-3.7	901.475	9.8	1224100	7.28631e-05
QPGERGARGEPG	17.85	1209.59	12	-17.7	605.789	6.15	1219400	7.25833e-05
VAGEPGLPGIQG	14.33	1093.58	12	17.3	1094.6	20.7	1218100	7.2506e-05
GPVGKAP	16.48	624.36	7	-16.7	625.356	48.51	1214500	7.22917e-05
Q(+42.01)LAAAGPIGVAA	22.95	1079.6	12	12.5	540.813	15.53	1203700	7.16488e-05
VEEEPAPG	22.72	826.371	8	17.1	827.392	47.81	1202900	7.16012e-05
KDITFGT	17.46	780.402	7	5.4	781.413	33.38	1192800	7.1e-05
P(+42.01)SFTGII	18.42	775.412	7	0.5	776.419	44.86	1183000	7.04167e-05
WGGIGSTN	25.01	790.361	8	-2.4	791.366	13.39	1174700	6.99226e-05
Q(+42.01)TGLIGL	15.32	742.423	7	0	743.43	25.2	1146800	6.82619e-05
ISSEEQPI	15.12	901.439	8	-0.1	902.446	46.3	1124500	6.69345e-05
VGEPGAKGETGRPGPQ	16.48	1535.77	16	-19.6	512.92	11.56	1120200	6.66786e-05
RSPGGSRLR	15.75	984.558	9	14.4	985.579	19.06	1098000	6.53571e-05
LGFGPAV	21.81	659.364	7	0.6	660.372	27.84	1079000	6.42262e-05
IFGGGIP	16.69	659.364	7	0.6	660.372	27.84	1079000	6.42262e-05
ADGVQPK	18.15	713.371	7	-1	714.377	5.18	1070300	6.37083e-05
DLGSPQT	20.38	716.334	7	12.7	717.35	45.13	1070100	6.36964e-05
M(+42.01)ISTGFKIPKK	14.68	1290.74	11	-4.8	1291.74	34.54	1048500	6.24107e-05
N(+42.01)PRPQPPQ	17.23	974.493	8	15.9	975.516	51.93	1035000	6.16071e-05
KNMPEII	14.57	843.452	7	10.4	844.468	42.56	1025100	6.10179e-05
KPGGLIF	16.44	730.438	7	-15.6	731.434	37.93	1024100	6.09583e-05
GLVAAGVAP	14.17	753.438	9	0.2	754.446	34.78	1022300	6.08512e-05
GPAILPGLTATGL	14.91	1179.69	13	9	590.856	31.5	1018400	6.0619e-05
KVGEPGR	17.11	741.413	7	1.4	742.422	7.23	985630	5.86685e-05
ISTLAPI	18.99	713.432	7	1.2	714.44	33.95	984820	5.86202e-05
R(+42.01)GSPGQK	15.16	770.403	7	0.5	771.411	5.97	983070	5.85161e-05
QPIEAPV	18.59	752.407	7	14.6	753.425	33.11	980800	5.8381e-05
VTATSPPA	14.84	742.386	8	-1.4	743.392	45.78	964640	5.7419e-05
Q(+42.01)KVPIPTY	14.37	986.544	8	3.1	987.554	31.41	949160	5.64976e-05
Q(+42.01)PGVAHPT	16.97	847.419	8	-1.3	424.716	12.46	948290	5.64458e-05
GPFSGNSP	15.33	761.334	8	12	762.351	48.61	942260	5.60869e-05
GPSAHPI	18.28	677.35	7	1.1	678.358	10.2	941800	5.60595e-05
K(+42.01)TISGVSIAHPF	21.01	1297.7	12	16.7	649.87	40.82	939090	5.58982e-05
LGAGLSVGL	18.27	785.465	9	1.8	786.473	18.61	928730	5.52815e-05
GPKGLPG	14.49	624.36	7	-17.7	625.356	39.76	925520	5.50905e-05
TGIGVPGL	15.31	712.412	8	5.1	713.423	52.75	921970	5.48792e-05
GPPGAPG	21.53	551.27	7	0.2	552.278	6.13	913610	5.43815e-05
WGLVIWP	16.5	869.48	7	8	870.494	30.79	910650	5.42054e-05
VSGSTKPI	18.14	787.444	8	5.3	788.455	45.02	907780	5.40345e-05
WGIPSQFYLNN	19.16	1337.64	11	-5.3	669.824	7.19	903810	5.37982e-05
EQVPGPAP	15.26	793.397	8	0.7	794.405	12.48	899980	5.35702e-05
GTNGPLL	16.38	670.365	7	-17.7	671.36	34.76	898430	5.3478e-05
GPPGLIGL	17.99	722.433	8	0	723.44	31.76	889600	5.29524e-05
A(+42.01)IGAEPPK	17	823.444	8	1.8	824.453	44.3	886760	5.27833e-05
R(+42.01)GGAATK	21.64	701.382	7	-15	702.379	14.2	862030	5.13113e-05
VMAMAGPVAA	18.71	916.451	10	16.8	917.474	27.55	859440	5.11571e-05
GPRISKPPA	16.05	921.54	9	-11.9	922.536	24.06	858450	5.10982e-05
Q(+42.01)FGRAGQ	15.92	804.388	7	-0.5	805.395	7.01	857920	5.10667e-05
LGALGAHK	14.52	765.45	8	-14.9	766.446	52.57	850720	5.06381e-05
T(+42.01)GAGHGAP	24.72	708.319	8	-9.6	709.32	42.19	842810	5.01673e-05
QEGEARHVKDH	17.25	1304.62	11	-17.3	653.307	6.69	831820	4.95131e-05
AVTW(+15.99)GVFPG	16.46	948.471	9	3.3	949.481	30.14	831480	4.94929e-05
GLPGFGL	20.72	659.364	7	-2	660.37	31.89	810650	4.8253e-05
QRTPAGSGH	15.49	909.442	9	18	910.465	9.56	797050	4.74435e-05
LPGPKGDQGEPGLVGAP	15.24	1587.83	17	-9.1	794.913	46.23	795580	4.7356e-05
G(+42.01)ALGPMAP	15.13	754.368	8	1	755.376	19.67	792390	4.71661e-05
QALGLGPQ	14.92	782.429	8	-0.4	392.221	8.01	789410	4.69887e-05
KPPSIPG	17.7	694.401	7	-15.7	695.398	45.05	785620	4.67631e-05
RPVAGLL	18.77	724.46	7	-17.2	725.454	36.94	784950	4.67232e-05
VSPSSSVSVTPQVSP	14.06	1456.74	15	-8.8	729.371	24.32	784540	4.66988e-05
KPMPTPAP	17.78	837.442	8	-6.1	838.444	26.83	784400	4.66905e-05
Q(+42.01)QPTPAPQ	22.24	907.44	8	11.6	454.733	5.41	784390	4.66899e-05
KDPEAAVI	22.92	841.455	8	0.8	842.462	33.11	773450	4.60387e-05
GMPGLDA	17.32	659.295	7	-8.4	660.297	10.68	762680	4.53976e-05
Q(+42.01)TVVNGN	18.23	772.371	7	4.5	773.382	23.9	750590	4.4678e-05
Q(+42.01)GPPHPHSM	15.78	1028.45	9	-17.9	1029.44	43.32	749200	4.45952e-05
R(+42.01)ASPRLSPR	14.53	1080.62	9	1.9	1081.62	35.83	745510	4.43756e-05
KVTTTNEPVTTT	19.59	1290.67	12	12.3	646.349	48.29	743980	4.42845e-05
Q(+42.01)HVQVAMTPT	15.28	1152.56	10	18.8	577.298	44.86	741540	4.41393e-05
IGGGIVGGP	19.31	725.407	9	15.6	363.716	8.46	740550	4.40804e-05
IPGAVVGI	20.03	724.448	8	-1.7	725.454	36.94	735650	4.37887e-05
RGFLGQP	15.56	773.418	7	0.5	774.426	5.67	723030	4.30375e-05
S(+42.01)PDEQPI	15.94	826.371	7	-12.3	827.368	49.98	722300	4.2994e-05
LTGGEIVVGF	14.61	990.539	10	10.1	496.282	25.89	715670	4.25994e-05
PTGPLPF	19.33	727.39	7	0	728.398	46.42	713130	4.24482e-05
PGVEGLP	17.93	667.354	7	5.6	668.365	43.29	712890	4.24339e-05
GSGSVPF	14.4	649.307	7	5.9	650.318	45.64	712640	4.2419e-05
LTSTQRPA	14.11	872.472	8	15.7	873.493	30.22	698280	4.15643e-05
KGEKGIAG	18.47	758.429	8	16	380.228	3.54	691880	4.11833e-05
PEAIAVSP	14.1	782.417	8	0.5	783.425	46.01	688750	4.0997e-05
PGARISE	22.12	728.382	7	-11.1	729.381	52.65	683100	4.06607e-05
RRLMGQLH(+15.99)	20.19	1025.56	8	4.7	1026.57	26.68	682840	4.06452e-05
K(+42.01)GERGPAGER	14.22	1097.56	10	-8.7	549.781	8.97	673770	4.01054e-05
RDAAVEA	15.17	730.361	7	8.2	731.374	17.34	664420	3.95488e-05
GPPGVLPQ	20.75	763.423	8	15	764.442	12.37	655500	3.90179e-05
Q(+42.01)TQGLPQ	14.62	812.403	7	12.2	813.42	17.93	650050	3.86935e-05
WGGLITM	15.14	776.389	7	17.8	777.41	5.64	642270	3.82304e-05
WGGIITM	15.14	776.389	7	17.8	777.41	5.64	642270	3.82304e-05
KDKVAAL	16.92	743.454	7	0.3	372.734	9.12	642130	3.8222e-05
ITGIPGQP	14.37	781.433	8	17.6	782.454	14.6	641270	3.81708e-05
PSGGAPPPQ	14.76	806.392	9	-11	807.391	17.5	633240	3.76929e-05
A(+42.01)GIGGLGGLPGL	16.89	1022.58	12	10.5	512.301	18.9	632060	3.76226e-05
ADIGGYLIMENREK	14.51	1607.8	14	4	804.909	9.87	606360	3.60929e-05
IGQYEPK	14.21	833.428	7	-19.2	834.42	25.14	606090	3.60768e-05
PPGRDGPAGLP	21.06	1032.54	11	-8.7	1033.53	14.5	600590	3.57494e-05
TVAVAKE	15.81	716.407	7	7.5	717.419	40.07	598310	3.56137e-05
S(+42.01)RQPRPRV	14.46	1036.59	8	15.5	1037.61	16.65	597800	3.55833e-05
TAEIPLP	21.16	739.412	7	-1.1	740.418	52.57	595640	3.54548e-05
PTQSGTQT	14.28	818.377	8	18.9	819.4	36.97	589170	3.50696e-05
ATITPLP	15.57	711.417	7	18.2	712.437	48.63	588820	3.50488e-05
GGGLGGKGGGG	21.24	772.383	11	-12.7	773.38	20.8	583770	3.47482e-05
GIMGIPG	14.54	643.336	7	-4.5	644.341	25.2	583250	3.47173e-05
GLMGLPG	14.54	643.336	7	-4.5	644.341	25.2	583250	3.47173e-05
TAAAEAMGLCYRH(+15.99)NK	15.69	1650.76	15	14.1	413.703	5.29	573070	3.41113e-05
FPISGLI	16.7	745.437	7	16.6	746.457	49.12	570570	3.39625e-05
PGTGLGT	14.47	601.307	7	6	602.318	24.26	567960	3.38071e-05
K(+42.01)ATKDTPA	20.11	872.46	8	18.8	873.484	19.72	558710	3.32565e-05
GPEGPPGFP	16.52	853.397	9	10.5	854.413	41.79	558200	3.32262e-05
LANAVSP	14.4	670.365	7	1.3	671.373	19.28	535470	3.18732e-05
GPRGEVGEPGP	22.12	1050.51	11	-17.7	526.253	2.08	532820	3.17155e-05
RDAVYQPEQ	15.14	1104.52	9	1.8	1105.53	7.03	525710	3.12923e-05
GVPGPPGPGG	16.49	790.397	10	-10.8	791.396	49.16	522460	3.10988e-05
Q(+42.01)AAPGVVGPGP	16.05	990.513	11	-7	991.514	49.58	516420	3.07393e-05
AGEVAATVVVQGGDSIGDMLGPA	20.26	2113.04	23	-10.2	529.261	0.95	513240	3.055e-05
K(+42.01)GEPGAAGE	21.64	856.393	9	17.6	857.415	38.23	509390	3.03208e-05
AGPSGPK	23.57	612.323	7	16.6	613.341	5.33	502900	2.99345e-05
PGVSGPQ	17.87	640.318	7	-4.1	641.323	8.1	499660	2.97417e-05
LKDGQPFNPT	17.08	1115.56	10	1.5	1116.57	26.52	495940	2.95202e-05
KNLEDLI	18.91	843.47	7	-10.9	844.468	39.38	488540	2.90798e-05
PGRPAH(+15.99)N	14.58	763.372	7	-4.6	764.376	13.52	488540	2.90798e-05
GPVGPAG	15.76	553.286	7	7.4	554.297	30.06	484370	2.88315e-05
WGPNSGPL	15.12	826.397	8	-14.9	827.392	47.81	480570	2.86054e-05
ASSIKAPG	14.56	729.402	8	9.5	730.416	25.52	474180	2.8225e-05
AVAPAPAP	14.54	692.386	8	-15	693.383	31.09	474130	2.8222e-05
PEPEGPA	19.42	695.313	7	-0.2	696.32	52.57	473230	2.81685e-05
RNLGLGI	14.37	741.45	7	-15.1	742.446	31.71	469670	2.79565e-05
QGVEGPQ	27.71	713.334	7	0.7	714.342	5.36	469110	2.79232e-05
WGIPFEGL	15.83	917.465	8	8.4	918.48	6.91	464480	2.76476e-05
Q(+42.01)PASPGL	17.07	710.36	7	2.6	711.369	34.35	455990	2.71423e-05
Q(+42.01)KALLTCI	14.13	930.521	8	-2.5	931.526	44.39	449560	2.67595e-05
Q(+42.01)TSRQVGW	15.5	1002.49	8	-12.7	502.245	17.76	448580	2.67012e-05
TQKCVNID	14.07	919.443	8	-11.2	460.724	5.46	436110	2.59589e-05
N(+42.01)GVPAGAP	16.16	723.355	8	-14.8	724.352	18.25	428310	2.54946e-05
RPESSPI	14.56	784.408	7	-13.9	785.404	35.58	422270	2.51351e-05
PGERDAVETLLAMRNSSRINRHNE	16.97	2764.38	24	-8.3	553.878	25.96	420660	2.50393e-05
GERPMGPIGGER	14.77	1254.61	12	18.3	628.326	8.22	419940	2.49964e-05
PGQPAIF	17.62	728.386	7	1	729.394	50.77	408600	2.43214e-05
LPGMRGDSGPQGYPGIPGTGLDVTGPIGP	26.42	2762.37	29	-11.2	553.475	26.61	399340	2.37702e-05
ADAADPLKA	15.63	870.445	9	-1.1	871.451	6.45	393500	2.34226e-05
GPAGYAPITG	18.48	902.45	10	-0.8	452.232	8.75	388120	2.31024e-05
PGAPIGRP	19.38	763.434	8	-9.8	764.434	46.3	387270	2.30518e-05
VPGALGPPG	19.12	763.423	9	4.9	764.434	46.3	387270	2.30518e-05
PGVGAGPPI	17.4	763.423	9	4.9	764.434	46.3	387270	2.30518e-05
NDGLVGAPG	15.14	798.387	9	14.9	400.207	6.1	387130	2.30435e-05
PGAVVGMLT	15.78	843.452	9	7.5	844.466	40.6	384430	2.28827e-05
GDPGPPGA	15.81	666.297	8	8.1	667.31	25.4	381340	2.26988e-05
A(+42.01)QGLPVQGPA	17.79	978.513	10	-13.9	979.507	49.77	380960	2.26762e-05
LDMVAGI	16.55	717.373	7	-5.5	718.376	50.58	367790	2.18923e-05
PEPAHFDVAICGAGPA	14.96	1550.72	16	6.2	776.371	45.64	365790	2.17732e-05
AAASAAAAGGAAA	18.87	929.457	13	4.6	930.468	21.14	365010	2.17268e-05
DAGLPGQPG	15.14	810.387	9	-3.7	406.199	2.42	361460	2.15155e-05
D(+42.01)ALKNPGFGPI	14.58	1169.61	11	-1.6	585.81	34.04	360850	2.14792e-05
STRNMGPR	14.57	917.45	8	-4.4	459.73	3.91	352580	2.09869e-05
G(+42.01)ALGPPGP	14.06	706.365	8	-11.8	707.364	36.05	352160	2.09619e-05
SVGGPGSFTT	14.99	908.424	10	12.7	455.225	12.88	350630	2.08708e-05
EVPHLPQ	14.81	818.429	7	-15.4	819.423	35.56	345940	2.05917e-05
PQIAVPG	18.66	680.386	7	0.6	681.393	31.68	338360	2.01405e-05
KGSKGDVGAP	18.63	914.482	10	12.3	458.254	4.07	334980	1.99393e-05
TAALRVT	14.64	730.434	7	-8.9	731.434	45.58	334710	1.99232e-05
ADGLSPL	16.51	671.349	7	0.3	672.356	44.89	326200	1.94167e-05
RSDPKQI	15.41	842.461	7	1.4	843.47	9.09	324380	1.93083e-05
S(+42.01)VSFFSPKLT	18.54	1153.6	10	9.7	577.814	35.25	320180	1.90583e-05
Q(+42.01)IGDLGPA	15.06	811.408	8	-14	812.403	50.74	319190	1.89994e-05
KKPAVSP	15.81	725.443	7	-16.7	726.439	45.77	314350	1.87113e-05
QPFGGPQ	19.02	729.345	7	-17.4	730.339	37.3	312620	1.86083e-05
R(+42.01)GEIGAP	15.95	740.382	7	-10.7	741.381	37.76	309010	1.83935e-05
KDNGGSPI	18.39	786.387	8	1.5	787.396	23.8	307900	1.83274e-05
PFKGNPQ	16.33	786.402	7	-17.9	787.396	23.8	307900	1.83274e-05
GPPGIPGPQ	20.04	818.429	9	0.1	819.436	13.63	307330	1.82935e-05
QPGYGPQ	16.06	745.34	7	2.6	746.349	12.05	306650	1.8253e-05
Q(+42.01)AAQQKQQGA	17.55	1098.54	10	-0.2	550.278	2.96	303820	1.80845e-05
PGRFLGFSVYI	17.46	1254.68	11	-17.6	628.334	38.23	300740	1.79012e-05
Q(+42.01)TTVPTTLFPTT	15.03	1347.69	12	3.1	674.855	20.77	293660	1.74798e-05
IFEGITL	15.96	791.443	7	0.5	792.451	33.14	285710	1.70065e-05
IFEGLTL	15.96	791.443	7	0.5	792.451	33.14	285710	1.70065e-05
EKPSGPP	14.37	710.36	7	-10.2	711.36	14.58	281480	1.67548e-05
PGTRGEPGAP	19.33	937.462	10	15.5	469.745	7.59	279190	1.66185e-05
TSEQRGT	14.68	777.362	7	9.8	778.377	18.64	274580	1.6344e-05
QPSDAAGHGVGQ	14.54	1122.51	12	19.1	562.271	0.47	274030	1.63113e-05
NIAFGGPA	17.88	745.376	8	0.2	746.383	25.72	261850	1.55863e-05
EIKQEPQWPRG	15	1366.7	11	13.7	684.366	16	259730	1.54601e-05
SPGAVMT	14.66	661.311	7	15.4	662.328	22.56	255270	1.51946e-05
TASPKTSP	17.71	787.408	8	-17	788.402	25.28	241770	1.43911e-05
WGLNDKDQLGGPK	14.22	1426.72	13	14.1	714.378	5.19	237180	1.41179e-05
SITFFMATGLT	15.38	1187.59	11	4.4	594.805	29.32	235980	1.40464e-05
QQQQAQQPA	14.52	1025.49	9	-12	513.746	0.41	234070	1.39327e-05
Q(+42.01)GPPGPPGA	23.8	818.392	9	-1.7	819.398	35.19	230380	1.37131e-05
LGMSLGGAP	15.01	801.405	9	-19.5	802.397	50.38	228940	1.36274e-05
KPGIFGM	23.94	748.394	7	11.1	749.41	30.22	222320	1.32333e-05
PGRVGAPGERGLPGPA	18.96	1486.8	16	-18.7	496.598	2.82	222300	1.32321e-05
TSPGQTNTLSPL	16.94	1214.61	12	-11.6	608.307	15.83	222030	1.32161e-05
PGRVGAP	17.18	652.366	7	-15.9	653.362	11.14	221170	1.31649e-05
WGRLEIRHQEVW(+15.99)GHI	15.58	1930.99	15	-14.3	483.748	10.52	219870	1.30875e-05
SLSGEPL	14.78	701.36	7	-0.7	702.366	47.86	211780	1.2606e-05
TPSSTPI	14.65	701.36	7	-0.7	702.366	47.86	211780	1.2606e-05
TPSSTPL	14.65	701.36	7	-0.7	702.366	47.86	211780	1.2606e-05
SVGGAVLA	15.56	672.381	8	7.2	673.393	51.29	204220	1.2156e-05
SVGGAVIA	15.56	672.381	8	7.2	673.393	51.29	204220	1.2156e-05
QDGIRGT	18.49	745.372	7	8.7	746.386	25.87	196200	1.16786e-05
G(+42.01)ALEIGKEGAP	18.37	1082.56	11	9.3	542.293	0.68	193020	1.14893e-05
SSPTKASG	14.88	733.361	8	-14.7	734.357	23.96	191700	1.14107e-05
NEINLAE	17.01	801.387	7	4.8	802.398	48.51	190330	1.13292e-05
TAASAAGGT	18.12	705.329	9	4	706.339	10.61	190180	1.13202e-05
TAASSAK	16.22	634.329	7	6.7	635.34	25.49	186780	1.11179e-05
GSVSVVGG	17.3	660.344	8	15.7	661.362	52.51	185890	1.10649e-05
KDAVLTEMNKQGIQ	21.73	1573.81	14	-6.4	394.458	6.49	184780	1.09988e-05
STLNGTG	18.79	648.308	7	6.8	649.319	20.02	182940	1.08893e-05
I(+42.01)NKSASIFLGGH	18.07	1284.68	12	-10.4	643.342	38.32	180470	1.07423e-05
SLHLAGAP	18.26	764.418	8	-10.9	765.417	49.55	177630	1.05732e-05
AALLFPI	16.43	743.458	7	2.2	744.467	49.12	170460	1.01464e-05
GPTGKPDVIPT	14.92	1080.58	11	1.2	541.299	29.29	165670	9.86131e-06
SVGYKPI	14.97	762.428	7	-0.7	763.434	39.82	162380	9.66548e-06
PGVSGVVT	18.57	714.391	8	-1.7	715.397	49.46	161790	9.63036e-06
ATIGVTPST	19.23	845.449	9	17.2	423.739	18.81	160160	9.53333e-06
GVSTPGLL	16.22	742.423	8	-16.5	743.418	42.71	157210	9.35774e-06
MADLPSV	20.24	731.352	7	11	732.368	26.22	156680	9.32619e-06
TVTITTPTPTPTPT	14.49	1426.76	14	13.7	714.395	49.33	156110	9.29226e-06
PGAVGPPGLPGIK	24.34	1158.68	13	-0.2	580.345	36.24	147010	8.7506e-06
LPEPQPE	15.33	808.397	7	-2.1	809.402	39.07	145010	8.63155e-06
DFGPPGIPGA	15.4	926.45	10	-2.3	927.455	30.66	144720	8.61429e-06
VSPAKAT	16.02	672.381	7	6.2	673.392	48.51	143250	8.52679e-06
GPAFPKCI	14.76	831.431	8	8.2	832.445	35.53	138630	8.25179e-06
SPSPAPSPAP	14.58	906.445	10	-18.2	907.435	29.62	137890	8.20774e-06
K(+42.01)AGSGPGA	15.5	685.34	8	-1.2	686.346	14.56	136120	8.10238e-06
LPFNSHP	19.66	810.402	7	-18.4	811.395	2.32	134700	8.01786e-06
GVREGFF	16.18	810.402	7	-18.4	811.395	2.32	134700	8.01786e-06
PQPEPEPEP	15.31	1018.46	9	5	1019.47	43.29	134670	8.01607e-06
K(+42.01)GLPGESGVVGLPGL	14.96	1420.79	15	-12.8	711.394	35.33	134360	7.99762e-06
KLDAKAT	14.14	745.433	7	2.9	746.443	52.35	133840	7.96667e-06
SVGTQPL	20.99	700.375	7	6.4	701.387	48.02	132250	7.87202e-06
PGVKGFP	16.58	700.391	7	-15.3	701.387	48.02	132250	7.87202e-06
P(+42.01)GTLLTVKGRII	14.22	1308.81	12	14.8	655.423	52.76	131930	7.85298e-06
RDVAGGHQ	15.77	838.404	8	-7.8	839.405	22.05	131880	7.85e-06
A(+42.01)GAPGVGRITGLDPAGPL	14.75	1659.89	18	-11.3	554.299	26.98	131800	7.84524e-06
G(+42.01)ATGLPGPQ	16.04	838.418	9	-17	839.412	16.62	131430	7.82321e-06
PRGEPGPA	15.41	779.393	8	-8.3	780.393	52.35	129990	7.7375e-06
PGVVGPGP	20.6	678.37	8	-17.9	679.365	32.93	127920	7.61429e-06
APGLPPQ	14.95	678.37	7	-17.9	679.365	32.93	127920	7.61429e-06
GPVALIGI	20.97	738.464	8	-16.2	739.459	47.04	126990	7.55893e-06
STLTSVAGP	15.08	831.434	9	4.5	832.445	52.56	126530	7.53155e-06
Q(+42.01)PSKEPPQ	16.19	951.466	8	-12.5	952.462	34.91	126380	7.52262e-06
FGGGLLG	14.41	619.333	7	13.8	620.349	29.85	125770	7.48631e-06
Q(+42.01)PLQLQQQQQQQQQQQVVH(+15.99)HIP	17.97	2746.39	22	-15.5	550.277	25.94	125610	7.47679e-06
TVTAVNNIG	18.46	887.471	9	4.2	888.482	35.15	124870	7.43274e-06
QPIAREPQP	16.62	1034.55	9	11	1035.57	49.49	122360	7.28333e-06
KDIEEPI	16.25	842.438	7	18.2	843.461	39.08	120660	7.18214e-06
FIGLGEN	14.44	748.375	7	-3.4	749.38	32.25	120090	7.14821e-06
QKINSLPPA	16.37	966.55	9	-16.7	484.274	1.2	119420	7.10833e-06
TLAAEIGFSRPF	14.07	1307.69	12	15.9	654.861	37.82	117630	7.00179e-06
VTTFEEAPG	15.5	949.439	9	19.5	950.465	51.36	117070	6.96845e-06
IGLNLST	16.12	716.407	7	6.9	717.419	32.53	116910	6.95893e-06
LGLNIST	16.12	716.407	7	6.9	717.419	32.53	116910	6.95893e-06
TVQIQWGTLHLDT	14	1510.78	13	-5.3	756.392	41.24	112980	6.725e-06
LTKPGPT	14.3	712.412	7	0.2	713.419	51.93	107020	6.37024e-06
YFRVSLKFMI	15.41	1302.72	10	8.2	652.37	33.8	104350	6.21131e-06
RPGVHGKH(+15.99)	15.17	902.484	8	2.3	903.493	52.48	104340	6.21071e-06
PGAQFPL	15.04	728.386	7	-17.3	729.38	49.92	103610	6.16726e-06
KMNGILA	15.68	745.416	7	-4.9	373.713	8.83	101870	6.06369e-06
EPEPQPL	17.54	808.397	7	1.4	809.405	51.25	101660	6.05119e-06
GPVGAEGP	17.35	682.329	8	-16.2	683.325	50.58	95260	5.67024e-06
QPFPPLP	15.63	794.433	7	-17.3	795.426	48.29	93069	5.53982e-06
AVAGPQRPLPQ	14.61	1132.64	11	7.8	1133.65	47.66	90451	5.38399e-06
S(+42.01)PPPGGAP	14.53	720.344	8	11.4	721.36	46.48	89489	5.32673e-06
KGPTPYT	14.18	762.391	7	-13.6	763.388	14.37	88295	5.25565e-06
Q(+42.01)LQPRSLLTPT	15.6	1294.72	11	3	648.371	29.65	87482	5.20726e-06
IGWSLAATIGFT	14.42	1235.65	12	0.3	618.835	52.48	87427	5.20399e-06
TVASGEGI	14.33	732.365	8	-4.5	733.369	25.08	85579	5.09399e-06
TTPAADL	15.09	687.344	7	4.3	688.354	19.84	82802	4.92869e-06
PRGVYHT	15.49	828.424	7	13.2	829.442	48.26	81119	4.82851e-06
PGQPTPAP	15.22	763.386	8	9.9	764.401	33.14	79912	4.75667e-06
Q(+42.01)FVAAPG	17.19	730.365	7	0	731.372	28.42	79847	4.7528e-06
TVTKLAPG	15.21	785.465	8	5.8	786.476	52.48	76569	4.55768e-06
PGVGVYSLAA	16.76	932.497	10	-7	933.497	48.63	75836	4.51405e-06
RPGAPGAPP	20.58	818.44	9	-11.2	819.438	45.68	73502	4.37512e-06
VWQAPRV	14.01	854.476	7	8.3	855.491	27.46	73208	4.35762e-06
A(+42.01)GPAVTPSDP	18.91	952.45	10	-6.5	953.451	32.04	64702	3.85131e-06
GLGPGSPL	20.79	696.381	8	5.5	697.392	36.82	61283	3.6478e-06
TAEEFPI	14.37	805.386	7	2.5	806.395	49.03	60749	3.61601e-06
K(+42.01)GEIGIL	15.61	770.454	7	-0.3	771.461	35.33	59395	3.53542e-06
VGSPGDAGLPGLPG	18.94	1192.61	14	4.6	1193.62	27.19	58502	3.48226e-06
LPGAIAS	14.4	627.359	7	1.6	628.367	24	57940	3.44881e-06
YFSHPGLSP	17.53	1003.48	9	-13.2	1004.47	36.89	53891	3.2078e-06
QPPEGAP	21.21	694.329	7	5.3	695.34	35.24	52943	3.15137e-06
Q(+42.01)RVLPGAP	17.94	878.497	8	15.3	879.518	51.65	50491	3.00542e-06
VSGLDLG	17.89	659.349	7	19	660.369	30.22	50481	3.00482e-06
LPGDIGPI	19.08	780.438	8	-16.1	781.433	52.7	48997	2.91649e-06
PGRVADITFLTKT	14.92	1417.79	13	-17.9	709.891	52.46	48810	2.90536e-06
RDGPAGLP	15.91	781.408	8	14	782.426	42.8	48419	2.88208e-06
PVGSNITT	16.54	787.408	8	-0.2	788.415	37.02	47268	2.81357e-06
Q(+42.01)GPWQPAPG	19.4	978.456	9	7.9	979.471	31.61	46070	2.74226e-06
K(+42.01)LYQFSLPEEPPK	14.91	1616.85	13	13.5	809.441	34.32	45400	2.70238e-06
YTPNPSP	14.23	774.355	7	10.2	775.37	20.89	43770	2.60536e-06
K(+42.01)LGLPTT	15.87	770.454	7	-0.7	771.461	35.75	43391	2.5828e-06
SPGGTINGQNV	14.79	1042.5	11	-13.4	1043.5	14.32	42694	2.54131e-06
VPGSHAP	15.87	663.334	7	-1.2	664.341	47.95	42430	2.5256e-06
GPPAAPPQ	15.1	733.376	8	13	734.393	42.25	41982	2.49893e-06
Q(+42.01)VSIVFAPG	14.95	958.512	9	8.1	959.527	50.13	40864	2.43238e-06
Q(+42.01)FVEAGP	14.08	788.37	7	-1.5	789.376	36.18	39513	2.35196e-06
Q(+42.01)LEGLMKLLKTHPTSPRAVPS	16.51	2344.29	21	0	782.438	45.98	36902	2.19655e-06
PGAFPRT	17.45	744.392	7	18.9	745.413	44.32	35398	2.10702e-06
VNPVTGMI	17.98	829.437	8	-3.3	830.441	47.33	34684	2.06452e-06
PAGFYCPNGTQT	14.27	1254.53	12	8.6	628.28	49.46	34598	2.0594e-06
KDSSGGVQ	19.32	776.366	8	-7.8	777.368	45.42	32778	1.95107e-06
PGALPQNLISSDAAT	14.5	1453.74	15	16.6	727.89	49.87	32403	1.92875e-06
G(+42.01)APGEPGPA	18.92	793.361	9	10.3	794.376	33.3	32323	1.92399e-06
KPVITGGT	18.15	771.449	8	-1.6	772.455	29.13	29592	1.76143e-06
VLENKTIYST	14.81	1166.62	10	-16	584.307	34.49	28616	1.70333e-06
TGYGMTE	14.28	757.295	7	3.4	379.656	3.33	27091	1.61256e-06
PGAPGSDGLPG	19.66	923.435	11	-6.2	924.436	44.62	25933	1.54363e-06
PGFYCQSSGLPAP	15.02	1322.6	13	9.4	662.312	2.26	24959	1.48565e-06
PGISIQMGSIPGIPMGPSMFPPGNFGNILGSLIGGQGIFRPGAP	16.96	4333.22	44	15.5	542.668	0.4	24583	1.46327e-06
QPIPQSF	17.13	815.418	7	-8.5	816.418	46.28	24484	1.45738e-06
FGPGSPEPEGPA	15.63	1140.51	12	7	1141.52	52.32	24189	1.43982e-06
NEPEPQPEPE	15.6	1164.49	10	3.6	1165.5	42.16	22432	1.33524e-06
Q(+42.01)VIVKHMPDFAT	17.66	1426.73	12	12.3	714.38	46.33	21201	1.26196e-06
R(+42.01)VLGGGI	14.86	712.423	7	6	713.435	39.15	20372	1.21262e-06
Q(+42.01)PAVAHQ	18.45	791.393	7	14.1	792.411	39.16	16786	9.99167e-07
RPGFPGFP	15.68	873.45	8	11.7	874.467	41.12	16663	9.91845e-07
KDLGGFSV	14.45	821.428	8	8.5	822.443	39.64	16424	9.77619e-07
ISQNLDFI	14.26	948.492	8	-3.4	949.496	49.21	14199	8.45179e-07
QPGGIQP	14.35	695.36	7	3.8	696.37	33.82	14019	8.34464e-07
LPQPQEP	15.39	807.413	7	-1.6	808.419	41.3	13707	8.15893e-07
YVYNAFTTH(+15.99)	15.81	1130.5	9	17.3	1131.53	46.2	13542	8.06071e-07
Q(+42.01)TQASVP	20.35	771.376	7	-3.3	772.381	33.7	12827	7.63512e-07
SVWGGQCVISE	15.16	1163.53	11	17.6	1164.56	43.78	12238	7.28452e-07
FDLPPGA	14.5	715.354	7	15.9	716.373	45.8	11876	7.06905e-07
GPNMQGATGAP	14.25	999.444	11	-0.3	500.729	2.44	11652	6.93571e-07
GPEGPPGPK	18.28	834.423	9	7.9	835.437	33.2	11152	6.6381e-07
K(+42.01)DGVPGAP	18.06	781.397	8	-18.1	782.39	46.64	10534	6.27024e-07
PGTTNRT	14.56	745.372	7	14.4	746.39	51.14	10499	6.2494e-07
QGERGPA	22.36	713.346	7	-1.9	714.352	3.5	9238.6	5.49917e-07
VSGIGGET	18.15	718.35	8	7.5	719.362	48.88	8068	4.80238e-07
PGAPPQT	15.33	666.334	7	-14.5	667.331	51.36	7738.1	4.60601e-07
KGEQGQNGA	14.43	887.41	9	12.6	444.718	3.12	7719	4.59464e-07
EVGATGPQ	18.55	757.361	8	5.7	758.372	46.77	7499.6	4.46405e-07
GPASPESGPA	16.54	868.393	10	11.4	869.41	51.1	7145.8	4.25345e-07
GAQMPPAGP	16.22	824.385	9	-1.9	825.391	48.92	6879.2	4.09476e-07
KPGLATF	14.65	732.417	7	-8.3	733.418	32.54	6732	4.00714e-07
ILNLLKKIPLGPA	16.06	1388.91	13	9	695.47	55.68	6292	3.74524e-07
GPFSPGIP	21	770.396	8	-18.4	771.389	51.71	5559.2	3.30905e-07
MGAPGPKGEPGAPGEPGPA	14.13	1672.79	19	12.7	837.412	43.84	4675.2	2.78286e-07
QPSVFGT	14.18	734.36	7	9	735.374	51.39	3884.9	2.31244e-07
QQHKLLKVIKKKLVRKTLDMIK	16	2687.71	22	5.5	1344.87	57.86	2336.5	1.39077e-07
PGVKGESGDRGVPGL	21	1423.74	15	-10.5	712.871	43.24	0	0
PGVDGLAGAP	20.73	852.434	10	12.6	427.23	6.94	0	0
V(+42.01)VAILKLVIPSIFKVLVKIES	20.43	2349.5	21	19.8	1175.78	56.19	0	0
AAFALGGL	20.22	718.401	8	13.6	360.213	13.68	0	0
PGQLPGKP	19.34	792.449	8	-13.9	397.226	18.17	0	0
AVGGFNEGI	18.65	862.418	9	17.5	432.224	15.05	0	0
SPSPSPRSSLGSTGT	18.2	1416.68	15	-16.3	709.338	21.64	0	0
HSLKTKA	17.97	783.46	7	-15.9	392.731	27.63	0	0
EGKDLGLQ	17.93	858.445	8	-0.2	430.229	6.94	0	0
WGKMTRSKLT	17.74	1206.65	10	19.6	604.346	51.37	0	0
KNLNPET	17.45	814.418	7	-9.3	408.213	15.65	0	0
VSPAPSREVFTPT	17.39	1386.71	13	-10.9	694.357	29.17	0	0
K(+42.01)VAHILF	16.77	868.517	7	-13.7	435.26	21.22	0	0
GQNGLPGA	16.7	712.35	8	-17.7	357.176	4.98	0	0
RELFGDKNI	16.38	1090.58	9	-5.8	546.293	23.19	0	0
NVLQIVII	16.29	910.585	8	16.3	456.307	54.83	0	0
A(+42.01)PGEGPVVGQL	15.95	1064.55	11	6.4	533.286	19.06	0	0
K(+42.01)GERGPVGPS	15.72	1024.53	10	-11.9	513.266	6.07	0	0
GMNAAAAAAAAAAGSSGH	15.44	1455.65	18	8.9	728.84	0.37	0	0
GPAGEDGVPGLPGA	15.29	1192.57	14	16.5	597.303	5.24	0	0
EVSRILPADST	15.27	1186.62	11	-6.6	594.313	38.83	0	0
SH(+15.99)GQKSCS	15.16	848.345	8	-9.7	425.175	3.8	0	0
PGGVVVVVMREEF	15.06	1416.74	13	13.3	709.389	43.38	0	0
DPKPTTLT	14.99	871.465	8	-5.5	436.737	8.26	0	0
N(+42.01)SLNPSEGVVVYYWQAPL	14.53	2077.02	18	1.6	1039.52	51.51	0	0
PGYGAPPQPGYGAP	14.45	1327.62	14	-9.5	664.811	2.17	0	0
